# Supplementary material for: Allergen-specific mRNA–lipid nanoparticle therapy for prevention and treatment of experimental allergy in mice
Source: J Clin Invest. 2025 Sep 23;135(21):e194080. doi: 10.1172/JCI194080 (PMC12578384; doi:10.1172/JCI194080)
Supplement: Supplemental table 2 [file jci-135-194080-s259.xlsx]

## Sheet: sc_xpr_htmp
feature	log2FoldChange	padj	pct_asthma	pct_mrna
Cass4	1.5537	2.48874e-16	0.66	0.367
Gk	1.38477	2.48874e-16	0.482	0.294
Tarm1	1.35426	3.98854e-09	0.466	0.277
Wfdc17	1.31571	7.40934e-10	0.459	0.288
Rnf19b	1.23498	7.16402e-15	0.678	0.494
Adam8	1.15448	1.19472e-18	0.885	0.675
Jdp2	1.13205	1.83628e-13	0.721	0.511
Tes	1.09692	1.33966e-08	0.487	0.329
Il1rap	1.08819	7.49408e-08	0.531	0.325
Tlcd2	1.07804	5.33732e-06	0.451	0.256
Pik3ap1	1.0419	3.92959e-10	0.728	0.506
Slc15a3	1.00479	3.78612e-11	0.838	0.644
Acod1	1.00202	5.34945e-19	0.885	0.718
Cd300lb	0.992468	1.5297e-06	0.478	0.329
Rdh12	0.98547	2.39835e-11	0.619	0.398
Selenon	0.980235	1.00375e-08	0.669	0.456
Stx11	0.968744	1.68959e-10	0.622	0.47
Ifitm1	0.954227	4.7217e-10	0.808	0.576
Map2k4	0.947608	2.18109e-05	0.48	0.364
Slc11a1	0.92504	1.95116e-08	0.687	0.489
St3gal6	0.894645	5.39573e-06	0.525	0.326
Itgax	0.893273	0.000230514	0.378	0.309
Ell2	0.889904	4.87532e-08	0.703	0.517
Tgm2	0.889487	3.79984e-09	0.775	0.65
Slc2a6	0.875619	0.000284243	0.433	0.246
Lilr4b	0.85807	1.00175e-12	0.975	0.893
Ifngr1	0.855382	0.00427081	0.371	0.254
G0s2	0.85531	6.176e-08	0.795	0.575
Smox	0.84578	1.47337e-09	0.761	0.586
Entpd1	0.844533	6.14089e-10	0.847	0.698
Chst11	0.830141	8.98696e-05	0.469	0.306
Sgms2	0.821187	3.50308e-07	0.696	0.562
Abtb2	0.811114	2.84077e-06	0.471	0.349
Nfkbie	0.808584	7.92097e-06	0.525	0.333
Lilrb4a	0.806986	2.638e-06	0.68	0.556
Rab44	0.805742	5.70752e-05	0.567	0.417
H2-Q10	0.796455	2.33922e-07	0.719	0.452
Ninj1	0.780734	0.000151509	0.581	0.419
Igkc	0.779039	0.0430495	0.923	0.901
Nfil3	0.775159	0.000736255	0.43	0.319
Cd14	0.772314	2.2571e-09	0.799	0.725
Nfkb1	0.768293	2.38796e-06	0.495	0.422
Mirt2	0.76536	0.000363119	0.468	0.338
Syk	0.761476	4.32454e-07	0.811	0.682
Flot1	0.760115	0.00599616	0.408	0.29
Rab20	0.753376	0.000296927	0.549	0.452
Gm14005	0.751159	0.000514825	0.437	0.357
Antxr2	0.751028	7.77661e-07	0.813	0.645
Jak2	0.744701	0.000161206	0.55	0.419
Tiparp	0.736295	8.02401e-06	0.626	0.456
Cd300ld	0.727684	3.54221e-06	0.82	0.626
Arg2	0.72443	1.47797e-07	0.879	0.689
Cyth1	0.721482	0.000383078	0.543	0.417
Rnf149	0.716928	6.05725e-09	0.969	0.859
Klra2	0.715891	0.00350113	0.401	0.275
Vamp4	0.706891	0.0168584	0.353	0.263
Thbs1	0.705455	1.90631e-06	0.498	0.343
Slc7a11	0.705134	7.2561e-06	0.86	0.619
Braf	0.699048	2.12758e-05	0.629	0.544
Pde4b	0.698277	3.64137e-07	0.91	0.709
Hdac4	0.692248	0.002806	0.417	0.338
Ifitm2	0.690645	2.71059e-08	0.971	0.828
Lamb3	0.685586	0.00273261	0.432	0.305
Slc16a3	0.683923	1.53955e-05	0.691	0.541
Vps37b	0.676751	0.000120399	0.629	0.487
Lrg1	0.672961	0.000285559	0.608	0.435
Srgn	0.669845	1.71009e-09	1	0.969
Plaur	0.668099	1.21812e-07	0.894	0.799
Tpm4	0.664234	2.24956e-05	0.752	0.595
Elmsan1	0.664034	0.00829016	0.385	0.309
Fpr1	0.662501	0.000335338	0.468	0.356
Bcl3	0.653682	0.00947789	0.406	0.282
Gm5150	0.650385	0.00136283	0.511	0.371
Tpd52	0.646976	1.48871e-06	0.971	0.866
Cxcr2	0.646619	1.05225e-06	0.933	0.754
Cd84	0.645271	0.000192703	0.61	0.489
Nedd9	0.645124	0.000296927	0.541	0.412
Sp140	0.639499	0.000879597	0.597	0.483
Kctd12	0.639076	7.04383e-05	0.68	0.568
Lmnb1	0.637972	1.46537e-07	0.982	0.894
Nktr	0.637663	0.000222266	0.493	0.453
Sfxn5	0.636307	0.00949502	0.43	0.294
Ifnar2	0.634912	0.015333	0.354	0.271
Arhgap26	0.631595	0.00556077	0.423	0.346
Isg15	0.630244	0.0027336	0.369	0.263
Themis2	0.629941	0.000135355	0.847	0.641
Ptpn1	0.628012	0.00195788	0.538	0.456
Nlrp3	0.626904	1.9784e-06	0.847	0.74
Dgat1	0.626853	7.08261e-05	0.599	0.492
Sik3	0.618796	0.00726843	0.594	0.475
Slpi	0.618416	1.71662e-05	0.829	0.63
Il18rap	0.613473	0.00158897	0.54	0.415
Hdc	0.613287	1.92969e-07	0.966	0.822
Cxcl2	0.603976	5.16545e-07	0.942	0.838
Rab8b	0.600845	5.66946e-05	0.826	0.678
Mgst1	0.600467	0.0035073	0.433	0.322
Cd33	0.5995	6.3002e-05	0.888	0.797
Xdh	0.599004	0.00192527	0.554	0.397
Gda	0.59669	5.65836e-06	0.824	0.643
Scnn1a	0.593067	0.00612705	0.441	0.328
Mdm2	-2.38443	1.29834e-45	0.27	0.468
H2-Q7	-2.20263	1.89655e-22	0.165	0.395
Itpr2	-2.12377	1.70918e-27	0.297	0.393
Actn4	-1.73827	3.19738e-12	0.214	0.379
Lamp1	-1.72065	1.65328e-19	0.3	0.448
Rps17	-1.61092	2.19381e-12	0.248	0.466
Ctsb	-1.60732	1.70918e-27	0.554	0.647
Rps20	-1.60569	9.20564e-14	0.273	0.482
Lgals3	-1.57592	4.85173e-23	0.588	0.631
Atf4	-1.57307	8.07717e-17	0.322	0.523
Psap	-1.53383	1.30228e-35	0.838	0.897
Cstb	-1.51851	1.2779e-24	0.433	0.544
Capg	-1.42146	2.92155e-07	0.196	0.362
Canx	-1.40033	2.68093e-09	0.223	0.393
Mtdh	-1.38533	2.9847e-11	0.227	0.475
Ankrd12	-1.3613	2.48874e-16	0.335	0.445
Ppia	-1.34584	1.68436e-11	0.291	0.506
Rps28	-1.29495	1.12542e-14	0.484	0.643
U2af2	-1.29117	1.00722e-07	0.227	0.415
Grn	-1.27266	9.75847e-10	0.288	0.479
Anp32b	-1.26626	5.37881e-07	0.187	0.35
Rpl32	-1.23794	1.02395e-07	0.299	0.473
Egr1	-1.23492	5.40042e-20	0.538	0.689
Hsp90aa1	-1.22318	2.18085e-09	0.311	0.448
Rps2	-1.19338	6.176e-08	0.302	0.448
Suz12	-1.18411	3.8113e-07	0.2	0.356
Rpl31	-1.16074	7.60572e-09	0.41	0.575
Papola	-1.14183	2.34933e-06	0.246	0.405
Eif2s2	-1.13594	3.64772e-06	0.218	0.352
Snrpb	-1.13025	1.53955e-05	0.218	0.386
Creg1	-1.12407	1.33966e-08	0.363	0.442
Rps5	-1.09466	1.33966e-08	0.504	0.64
Hist1h1c	-1.08294	2.11405e-08	0.261	0.428
Bnip3l	-1.08126	3.54221e-06	0.381	0.559
Atp6v1a	-1.067	4.21343e-10	0.408	0.489
Eif3a	-1.06194	2.84077e-06	0.246	0.359
Crebrf	-1.0617	3.1594e-05	0.234	0.38
Serbp1	-1.06151	4.62647e-06	0.237	0.418
Rps15	-1.05538	6.17434e-08	0.442	0.578
Rsrp1	-1.04641	6.87782e-07	0.356	0.53
H2-K1	-1.04598	3.0542e-17	0.896	0.941
BC005537	-1.04258	3.32657e-06	0.333	0.49
Ppig	-1.04192	5.37881e-07	0.243	0.383
Dedd2	-1.03947	3.45403e-05	0.232	0.352
Derl1	-1.03419	0.000128233	0.234	0.369
Rps7	-1.02468	4.9168e-06	0.322	0.503
Cln3	-1.02033	6.79345e-06	0.306	0.432
Rpl22	-1.01667	9.0222e-05	0.25	0.394
Brd2	-1.01421	0.00010791	0.21	0.367
Hk3	-1.01021	5.4148e-06	0.317	0.412
Pcbp1	-1.00399	7.05261e-07	0.36	0.535
Rpl4	-1.00137	2.61522e-05	0.272	0.418
Rps26	-0.978352	2.40993e-08	0.595	0.713
Zmiz1	-0.976935	4.95879e-06	0.299	0.444
Ywhae	-0.973055	3.83175e-07	0.426	0.599
Rps24	-0.968913	1.6778e-07	0.487	0.633
Rpl35a	-0.965124	4.92044e-08	0.522	0.654
Rpl19	-0.960359	0.00028716	0.275	0.407
Hnrnpab	-0.953627	0.000261683	0.245	0.379
BC005624	-0.950243	0.000245495	0.254	0.386
Npc2	-0.940541	0.000520166	0.243	0.353
Usf2	-0.931129	7.82576e-05	0.315	0.462
Tnf	-0.922929	5.66015e-08	0.282	0.369
Hnrnpd	-0.921655	0.00014025	0.27	0.472
Cd63	-0.919313	1.91854e-06	0.335	0.435
Rpl13	-0.914466	1.12148e-05	0.455	0.593
Cd68	-0.913787	2.18109e-05	0.433	0.472
Atp6v1f	-0.911646	0.000199457	0.3	0.424
Rpl5	-0.911254	7.32132e-06	0.39	0.524
Ncl	-0.911033	1.92832e-05	0.356	0.456
Rplp1	-0.90836	5.37881e-07	0.563	0.71
Atf7ip	-0.90662	8.19348e-05	0.29	0.405
Matr3	-0.895127	0.00306087	0.192	0.355
Rps12	-0.891637	5.12175e-07	0.59	0.737
Rps3a1	-0.887996	4.15411e-06	0.468	0.592
Hnrnpf	-0.886449	5.35939e-05	0.39	0.564
Rpl18	-0.877904	0.000213096	0.32	0.465
Ndufa7	-0.877538	0.00517929	0.234	0.36
Gsk3a	-0.874949	0.000183553	0.358	0.466
Rps15a	-0.86877	0.000348132	0.335	0.453
Rps8	-0.857535	6.26555e-07	0.558	0.688
Ndufa2	-0.853982	0.00060069	0.27	0.435
Cnppd1	-0.853155	0.0027336	0.266	0.381
Aldh2	-0.839931	0.000522469	0.448	0.507
Rpl28	-0.831919	0.000119923	0.397	0.544
Klhl24	-0.821408	0.000311204	0.282	0.446
Rps29	-0.821047	4.33103e-08	0.77	0.838
Rps3	-0.82006	3.1594e-05	0.457	0.627
Eef1a1	-0.815144	1.95041e-08	0.779	0.842
Sqstm1	-0.809146	9.38405e-07	0.651	0.696
Rpl23a	-0.80188	1.31231e-05	0.532	0.689
Rpl15	-0.801832	0.00286837	0.261	0.393
Sec62	-0.798084	0.000101441	0.365	0.483
Ybx1	-0.796996	0.000185315	0.385	0.549
Rpl26	-0.795001	0.00103306	0.351	0.462
Ctss	-0.794052	4.07478e-05	0.432	0.582
Rpl6	-0.783571	0.000120399	0.522	0.641
Zfp36l2	-0.776129	3.22873e-06	0.455	0.605
Tomm7	-0.773801	0.000871197	0.371	0.514
Rpl21	-0.773757	0.00110561	0.331	0.472
Polr2a	-0.770425	0.000904439	0.304	0.428
Hnrnpa3	-0.768166	0.00199189	0.3	0.425
Smarca5	-0.76555	0.00145597	0.25	0.366
Gna13	-0.762429	0.000271093	0.379	0.463
Cox6a1	-0.756053	7.69905e-05	0.477	0.631
Rpl38	-0.754243	0.000191652	0.435	0.578
Rplp0	-0.753588	0.000403535	0.513	0.651
Rps23	-0.751835	0.000311717	0.523	0.651
Cox4i1	-0.747254	0.00151627	0.353	0.493
Ctsd	-0.742157	0.000222266	0.446	0.531
Calr	-0.741057	0.00220811	0.324	0.462
Rpl8	-0.725423	0.00552824	0.306	0.428
Bri3	-0.725102	0.000905444	0.347	0.459
Atp6v1b2	-0.719731	0.000215676	0.455	0.597
Ptma	-0.715935	5.61267e-05	0.426	0.568
Rpl41	-0.707557	0.000136842	0.635	0.75
Gnb1	-0.700874	0.000468618	0.441	0.586
Ep300	-0.699773	0.00576598	0.261	0.403
Cox6c	-0.69952	0.0109875	0.257	0.383
Hsp90ab1	-0.696026	0.000920585	0.363	0.497
Rps11	-0.695327	0.000705765	0.482	0.599
Rpl34	-0.694968	0.000284243	0.543	0.647
B2m	-0.689756	2.80506e-08	0.998	0.996
Fnip1	-0.687893	0.000451736	0.353	0.452
Prrc2c	-0.686055	0.00162941	0.378	0.507
Atp5h	-0.685062	0.029297	0.257	0.386
Chil3	-0.684118	0.00156763	0.656	0.686
Dynll1	-0.67982	0.0100673	0.241	0.383
Rpl7	-0.676379	0.00226689	0.406	0.511
Ccl3	-0.671912	4.85225e-07	0.52	0.571
Eef2	-0.671417	0.0129933	0.29	0.408
Snx3	-0.67026	0.000474865	0.471	0.613
Btf3	-0.66075	0.0221427	0.263	0.384
mt-Nd2	-0.655748	1.70493e-05	0.696	0.77
Ube2i	-0.655082	0.0138735	0.306	0.434
Rps6	-0.655043	0.000808972	0.516	0.637
Ppp4r3b	-0.653589	0.0226094	0.261	0.35
mt-Nd3	-0.652242	0.000904439	0.426	0.538
Ctsa	-0.649633	0.00386596	0.387	0.477
Sf3b2	-0.644887	0.012406	0.297	0.424
Rplp2	-0.633185	0.00350113	0.415	0.542
Plekho2	-0.632037	0.00944647	0.349	0.459
Rps4x	-0.631374	0.0168584	0.282	0.359
Mrfap1	-0.630263	0.026198	0.266	0.38
Rps16	-0.628017	0.000890217	0.633	0.757
Hnrnpa2b1	-0.627397	0.000335338	0.549	0.647
Qk	-0.624862	0.0068264	0.326	0.47
Cmtm7	-0.622743	0.0359108	0.252	0.359
Ost4	-0.62274	0.00114269	0.534	0.654
Usp34	-0.619661	0.02418	0.219	0.356
Rpl27a	-0.616718	0.00125562	0.525	0.669
Mapk3	-0.615642	0.0229626	0.309	0.407
Ddx17	-0.614491	0.00487191	0.424	0.554
Slc3a2	-0.612211	0.000705765	0.441	0.538
Rpl18a	-0.608766	0.000289402	0.766	0.857
Jun	-0.608455	0.00247926	0.293	0.383
Trim25	-0.604993	0.0249248	0.279	0.356
Mycbp2	-0.599542	0.0204606	0.279	0.362
Cul3	-0.597955	0.0132366	0.336	0.425
Rps14	-0.5968	0.00317715	0.522	0.627
Atp6v1d	-0.594696	0.0207658	0.299	0.401
Rps21	-0.589049	0.017886	0.365	0.451
Slc38a2	-0.587202	0.0110934	0.329	0.442
Stat1	-0.586946	0.00994075	0.299	0.376
