# Supplementary material for: Allergen-specific mRNA–lipid nanoparticle therapy for prevention and treatment of experimental allergy in mice
Source: J Clin Invest. 2025 Sep 23;135(21):e194080. doi: 10.1172/JCI194080 (PMC12578384; doi:10.1172/JCI194080)
Supplement: Supplemental table 3 [file jci-135-194080-s260.xlsx]

## Sheet: sc_xpr_htmpNK
feature	log2FoldChange	padj	pct_asthma	pct_mrna
Cma1	2.09559	0.000421038	0.614	0.198
Klra4	1.86365	7.82705253220988e-09	0.648	0.272
Klra7	1.62909	0.000650875	0.534	0.259
Ncr1	1.42981	0.000928333	0.864	0.37
Klra8	1.39264	2.58091757064532e-05	0.614	0.296
Sell	1.27869	0.000650875	0.864	0.457
Prf1	1.10579	0.00344945	0.943	0.63
Plek	1.10542	0.017941	0.886	0.63
Pik3r1	1.10206	0.0453475	0.716	0.407
Irf8	1.01899	0.0184447	0.83	0.395
Fcer1g	0.968467	0.000717563	0.989	0.617
Serpinb9	0.93416	0.0226623	0.898	0.605
Tyrobp	0.918717	0.0228174	0.966	0.506
Gzma	0.652491	0.0023749	0.977	0.827
Cd3g	-5.27096	1.55431620523461e-07	0.034	0.494
Cxcr6	-5.1092	6.0713649557113e-05	0.023	0.358
Cd8b1	-4.80695	0.0152919	0.034	0.432
Cd8a	-3.89453	4.47341853216467e-07	0.045	0.42
Cd3e	-3.35914	1.309588054176e-13	0.068	0.531
Trac	-3.3206	1.309588054176e-13	0.136	0.63
Armc7	-3.29708	0.00125973	0.068	0.383
S100a4	-3.27533	5.80415374367489e-06	0.125	0.42
Cd3d	-3.23472	0.000329917	0.068	0.42
Rbpj	-2.79573	0.000650875	0.102	0.358
Thy1	-2.73541	8.87240011130868e-15	0.227	0.58
Cd226	-2.28517	0.0119579	0.125	0.37
Inpp4b	-2.26985	0.0183248	0.159	0.358
Trbc2	-2.03417	4.59982827601999e-13	0.42	0.741
Ms4a6b	-2.01175	0.00100868	0.318	0.568
Lgals3	-1.79152	0.0369284	0.193	0.383
