# Supplementary material for: Allergen-specific mRNA–lipid nanoparticle therapy for prevention and treatment of experimental allergy in mice
Source: J Clin Invest. 2025 Sep 23;135(21):e194080. doi: 10.1172/JCI194080 (PMC12578384; doi:10.1172/JCI194080)
Supplement: Supplemental table 4 [file jci-135-194080-s261.xlsx]

## Sheet: sc_xpr_htmpInterstitial MP
feature	log2FoldChange	padj	pct_asthma	pct_mrna
Ccl24	7.4507	3.2249742555395e-06	0.712	0.055
Rnase2a	6.08407	0.00223847	0.603	0.045
Ear2	5.69419	6.49311730499021e-18	0.782	0.15
Retnla	5.66062	0.00352083	0.712	0.273
Mgl2	3.87025	5.46709080813354e-11	0.795	0.182
Pdcd1lg2	3.28747	2.22395012863222e-14	0.506	0.091
Fn1	3.15052	6.57753512508944e-57	0.744	0.359
Tarm1	3.11814	2.52943472701988e-15	0.545	0.114
Dok2	3.05378	1.09926941476979e-18	0.609	0.159
H2-M2	2.92008	6.5455916326854e-10	0.417	0.1
Olfm1	2.70629	3.22535117521396e-28	0.718	0.277
Tnip3	2.49519	1.69809455593411e-08	0.442	0.091
Cyp51	2.35435	1.44833211865711e-08	0.462	0.109
Clec4b1	2.22841	9.49715522242348e-05	0.378	0.082
Mmp12	2.10145	6.79903605409595e-22	0.635	0.327
Matk	2.091	0.000116777	0.41	0.109
Etv3	2.00215	1.09538925457594e-05	0.462	0.155
Mrc1	1.99358	1.89507499780527e-13	0.763	0.427
F10	1.92583	2.28663573028769e-11	0.654	0.241
Ccl9	1.91137	2.48329578040584e-28	0.897	0.605
Batf3	1.90377	3.29780183072031e-07	0.571	0.223
Ephx1	1.88594	2.93800875294204e-06	0.462	0.159
Tns1	1.87068	1.30175067479486e-06	0.462	0.227
Scd2	1.77843	2.77504284546718e-05	0.494	0.2
Sdc4	1.74692	1.74009785227504e-09	0.603	0.345
Cd83	1.72237	1.43625550845644e-13	0.724	0.309
Bhlhe40	1.68067	3.96122512808625e-09	0.609	0.345
Arg1	1.67078	1.66752935302387e-12	0.583	0.327
Kctd12	1.66393	2.14476271298537e-09	0.705	0.459
Gatm	1.65063	5.04784521648749e-15	0.808	0.577
Itgax	1.64299	2.16747647985024e-17	0.859	0.668
Ciita	1.59482	4.12260112655133e-06	0.532	0.173
Clec4a2	1.58413	5.73858889963127e-12	0.763	0.509
Igf1	1.57045	1.32846996680012e-16	0.763	0.509
Rab3il1	1.55856	4.59583617004928e-07	0.66	0.418
Btg2	1.50645	7.12668417643809e-05	0.545	0.25
Chil3	1.50267	0.0346338	0.891	0.886
Socs2	1.50238	0.0011621	0.372	0.182
Cbfa2t3	1.49802	0.00181181	0.385	0.159
Ccr2	1.4947	1.43883455995417e-11	0.756	0.336
H2-DMb1	1.48878	8.20867035715512e-11	0.808	0.577
Msmo1	1.46375	0.000508671	0.41	0.232
Gda	1.4451	1.29629079510162e-08	0.756	0.386
Fosl2	1.43466	0.000399363	0.41	0.259
F7	1.39485	3.23769858560861e-06	0.558	0.241
Hfe	1.39259	7.55097062099526e-08	0.667	0.495
Traf5	1.37517	0.00410334	0.423	0.232
Sept11	1.37069	0.0037196	0.481	0.236
Casp6	1.34012	0.0213561	0.353	0.186
Rel	1.31979	0.000706397	0.442	0.255
Samd1	1.31855	0.0124344	0.391	0.209
Wdfy2	1.30697	0.00488764	0.385	0.227
Il1b	1.30059	1.66233980105919e-10	0.519	0.345
Vrk1	1.29269	0.00162127	0.513	0.259
Myo9a	1.26801	0.0275567	0.436	0.191
Plxdc2	1.26616	0.00223847	0.494	0.273
Pop4	1.26048	0.0466976	0.385	0.159
Acat1	1.25831	0.00585289	0.494	0.245
Ifi27l2a	1.25747	1.9088418754482e-05	0.66	0.359
Zc3h12a	1.25032	0.00680936	0.353	0.277
Oxct1	1.24381	8.07844315372763e-07	0.763	0.605
Plbd1	1.24025	6.66519915276466e-09	0.814	0.591
Jak2	1.23996	0.0218632	0.378	0.218
Cytip	1.23065	2.19899695059212e-05	0.59	0.418
Aco1	1.22613	0.0123967	0.429	0.232
Rin3	1.2236	0.034856	0.404	0.186
Tifab	1.21457	0.000714665	0.551	0.314
Aebp2	1.20688	0.0240497	0.417	0.209
Srebf2	1.19757	0.00956916	0.449	0.268
Prkar2a	1.19382	0.00997689	0.417	0.2
Sulf2	1.18923	1.10130677788053e-05	0.699	0.491
Shc1	1.17403	0.0268801	0.462	0.232
Syngr2	1.17116	4.30318662496423e-08	0.846	0.75
Prkcd	1.1708	4.30318662496423e-08	0.853	0.723
Chn2	1.1687	0.0175242	0.5	0.268
Pfkp	1.16824	0.00100231	0.564	0.364
Ak2	1.15907	0.000105759	0.699	0.473
Mcub	1.15077	0.000737441	0.712	0.464
Tmem176a	1.14925	7.95260090003867e-09	0.795	0.459
Marcks	1.14471	2.27952618374475e-07	0.763	0.655
S100a4	1.13381	0.000131658	0.724	0.464
Smc3	1.13358	0.00437704	0.551	0.286
Tlnrd1	1.12923	0.0137586	0.41	0.259
Dusp22	1.12013	0.0206459	0.468	0.236
Bach1	1.11857	0.0189493	0.41	0.232
Lbh	1.11596	0.0266383	0.41	0.205
Crip1	1.11019	4.71021697868664e-05	0.878	0.75
Sft2d2	1.09908	0.0073901	0.474	0.314
Srgn	1.08579	7.16413624766372e-07	0.904	0.877
Pdlim1	1.06392	0.0141675	0.468	0.245
Gpr35	1.05963	0.0104992	0.532	0.318
Arhgef6	1.05427	0.0108514	0.532	0.323
Plxnd1	1.05	0.0213349	0.506	0.236
Kdm6b	1.04932	0.0107904	0.442	0.25
Ext1	1.04823	0.0390796	0.391	0.245
Nfkb1	1.04625	0.0073901	0.564	0.291
H2-DMa	1.04143	4.15108630427617e-07	0.865	0.718
Lrmp	1.03892	0.0394439	0.436	0.214
Nfkbie	1.03088	0.014087	0.436	0.227
Clec4a3	1.0212	3.66958610487047e-06	0.827	0.645
Rps6ka3	1.02032	0.00646148	0.526	0.382
Zfp36	1.00163	1.01576575682698e-06	0.788	0.727
Mt1	1.00132	2.71510606753849e-05	0.923	0.832
Ap2m1	1.0004	9.57750687003627e-06	0.84	0.805
Jund	0.996263	1.86726604742696e-05	0.865	0.732
Purb	0.9962	0.00562108	0.538	0.336
Klf4	0.951462	0.00483124	0.442	0.295
Zfp703	0.948785	0.0326889	0.449	0.282
Fcgrt	0.93443	0.00851903	0.577	0.377
Mafb	0.93043	0.00264465	0.699	0.595
Prps1	0.929956	0.0486694	0.423	0.295
Gpr132	0.923232	0.0122876	0.481	0.323
Tent5a	0.920503	0.0190218	0.417	0.332
Dnajc2	0.912645	0.0241928	0.532	0.355
Cfp	0.908815	0.000969101	0.795	0.668
Arl4c	0.905996	0.00390649	0.705	0.523
Pde4b	0.891846	0.0309405	0.5	0.364
Man1a	0.88906	0.0259978	0.564	0.355
Fcgr2b	0.888144	2.19899695059212e-05	0.878	0.841
C3	0.887291	0.000432483	0.635	0.595
Srsf7	0.886742	0.014704	0.615	0.423
Rnf19b	0.886326	0.0033221	0.667	0.514
Runx3	0.885833	0.0124511	0.558	0.382
Ccdc88a	0.884498	0.00313632	0.603	0.427
Tmem176b	0.883029	1.50050947610016e-05	0.814	0.518
Cxcl2	0.875107	0.000281075	0.404	0.318
Fyn	0.874471	0.041873	0.436	0.291
Pgap2	0.86779	0.0172925	0.577	0.468
Cbl	0.856795	0.0133939	0.654	0.427
Ccr5	0.849319	0.0133796	0.679	0.5
Sec61b	0.849089	0.000444698	0.872	0.75
Sdf2l1	0.84707	0.00167574	0.724	0.577
Ppp1r21	0.846096	0.0423945	0.513	0.327
Clint1	0.845866	0.0332998	0.596	0.441
Rbpj	0.843689	0.0203676	0.628	0.382
Tep1	0.839968	0.0201812	0.615	0.395
Srsf9	0.838026	0.0216814	0.647	0.441
Csk	0.83617	0.0384444	0.641	0.477
Tspan3	0.826526	0.0366769	0.5	0.382
Tbxas1	0.810905	0.0169233	0.66	0.468
Ier5	0.807952	0.0362234	0.564	0.423
Evl	0.800759	0.0474252	0.59	0.409
Cdk2ap2	0.79365	0.00817111	0.718	0.605
Pdia4	0.787442	0.0133796	0.59	0.527
Daglb	0.783063	0.0247144	0.705	0.459
Hnrnpa3	0.780002	0.00626989	0.776	0.668
Nup210	0.778806	0.00201983	0.782	0.714
H2-Eb1	0.769245	2.64827410506925e-05	0.962	0.882
Naaa	0.767206	0.0123967	0.705	0.509
Il1rn	0.765344	0.00832367	0.667	0.468
Smap2	0.76493	0.0132419	0.699	0.536
Smc6	0.75791	0.037179	0.59	0.4
Csf1r	0.7569	0.00036268	0.904	0.795
Uqcrfs1	0.754309	0.0485395	0.654	0.445
Hnrnpa0	0.752894	0.0240497	0.712	0.573
Ahnak	0.749058	0.0256277	0.641	0.423
Sfpq	0.73318	0.0365026	0.699	0.586
Uqcrh	0.726479	0.00199386	0.853	0.823
Cd81	0.720776	0.00158151	0.763	0.468
Nfil3	0.715377	0.0354317	0.551	0.391
H2-Aa	0.687019	0.000151529	0.974	0.945
Tkt	0.684872	0.0137505	0.756	0.695
Ankrd39	0.684532	0.0349947	0.718	0.573
Sh3kbp1	0.678554	0.0354317	0.737	0.641
Cd52	0.676091	0.00055619	0.942	0.905
H2-Ab1	0.673553	0.000263906	0.994	0.973
Creb5	0.669936	0.00531891	0.859	0.732
Ehd4	0.658721	0.022664	0.692	0.627
Cd74	0.649216	0.000426953	0.994	0.973
Sat1	0.648346	0.0124964	0.885	0.877
Nfkbia	0.630028	0.019891	0.628	0.541
Prcp	0.623245	0.0434158	0.763	0.632
Nfe2l2	0.608566	0.0272074	0.737	0.664
Tmsb4x	0.59484	0.0015235	1	1
Saa3	-5.36685	1.9583154356183e-06	0.083	0.359
Syngr1	-4.73569	1.62400354016725e-27	0.045	0.473
Ly6a	-4.67188	1.76468789441019e-31	0.09	0.482
Gpnmb	-4.1628	3.48602812200356e-13	0.276	0.614
Bst1	-3.82055	2.39508622344463e-36	0.205	0.6
Clec4d	-3.61449	5.76164069614825e-06	0.122	0.577
Hmox1	-3.33203	7.92698297335451e-70	0.551	0.723
Itgb7	-3.05978	1.28258273895213e-09	0.077	0.355
Ctsd	-3.00017	3.08300794258609e-57	0.782	0.868
Ccl5	-2.96486	3.44939180315941e-20	0.205	0.477
Pdpn	-2.92274	8.35437561005276e-10	0.103	0.368
Rnf128	-2.87342	6.19513530600186e-22	0.224	0.459
Gstm1	-2.74784	4.90281655878168e-34	0.468	0.677
Ly6e	-2.69515	1.913061298241e-42	0.724	0.936
Il18bp	-2.58233	1.66726806543927e-16	0.212	0.477
Apoe	-2.55948	7.88648856384872e-57	0.853	0.991
Creg1	-2.54813	5.56289283063121e-39	0.788	0.9
Lhfpl2	-2.46582	7.11836413259664e-14	0.256	0.532
Cd300lf	-2.45095	3.77664413479421e-13	0.244	0.545
4930430E12Rik	-2.40854	1.16474790702542e-08	0.141	0.405
Stab1	-2.39976	1.22448793059101e-12	0.237	0.514
Ecm1	-2.2667	3.2915125187533e-22	0.462	0.723
Gclm	-2.23293	1.86359825322283e-14	0.385	0.568
Fth1	-2.19935	8.10758920901589e-30	1	1
Smpdl3a	-2.18174	4.65160367986413e-28	0.686	0.805
Prdx1	-2.17092	6.85585305882953e-31	0.904	0.973
Slc48a1	-2.153	4.52151295231549e-21	0.551	0.686
Htatip2	-2.1229	1.64391215669461e-05	0.186	0.414
Ctsk	-2.08909	1.42212696889347e-13	0.224	0.409
Gla	-2.07711	7.96022718209899e-16	0.487	0.582
Wfdc17	-2.06779	2.39963845249513e-23	0.705	0.859
Cd38	-2.03135	2.39831376839707e-06	0.128	0.482
Igf2r	-2.01381	5.76164069614825e-06	0.167	0.382
Serpinb6a	-2.01254	8.13344615668306e-08	0.237	0.395
Grina	-1.9941	1.01655550630743e-12	0.487	0.723
Cyb5r1	-1.99302	1.15947113820512e-07	0.276	0.532
Cd24a	-1.99045	1.44945182459535e-09	0.205	0.377
Ctsl	-1.95273	6.00541477678434e-18	0.699	0.814
Prdx6	-1.92402	1.00618511291929e-14	0.603	0.695
Sqstm1	-1.90725	2.57714977410233e-17	0.763	0.873
Hk3	-1.89623	7.16461993462811e-06	0.212	0.464
Gde1	-1.89449	4.66408042712863e-08	0.321	0.545
Mgst1	-1.88862	7.44815022300577e-15	0.468	0.614
Gpr137b	-1.88207	2.62600064762488e-09	0.327	0.573
Trem2	-1.84442	2.45136385969987e-22	0.679	0.832
Por	-1.83769	1.66711011051109e-08	0.34	0.564
Ugp2	-1.8272	1.74009785227504e-09	0.449	0.586
Glipr1	-1.81876	1.19783990201791e-13	0.609	0.8
Aldh2	-1.81183	2.1029794692406e-18	0.712	0.832
Pld3	-1.79847	8.80786500644398e-16	0.769	0.805
Ftl1-ps1	-1.79766	7.42259031049361e-15	0.833	0.886
Slc27a1	-1.76383	7.78545700567675e-05	0.237	0.35
Lgals3bp	-1.76188	1.16617254012197e-13	0.635	0.805
Sirpb1c	-1.75079	1.25438628723347e-06	0.301	0.532
Fblim1	-1.73796	6.70956012206185e-06	0.224	0.455
Vegfb	-1.73025	0.000167278	0.173	0.405
Pla2g16	-1.71678	0.000358967	0.224	0.432
Spp1	-1.71438	9.01875038627482e-11	0.449	0.545
Cd180	-1.69731	4.12167722426458e-10	0.423	0.691
Esd	-1.65108	1.89507499780527e-13	0.718	0.777
Msrb1	-1.64852	1.71504075585787e-14	0.679	0.786
Olfml3	-1.64536	6.4485303359729e-07	0.295	0.55
Abcc3	-1.63793	0.000803396	0.167	0.359
Ftl1	-1.58479	1.24930944164917e-16	0.981	0.991
Pygl	-1.57111	0.000114502	0.25	0.409
Rab9	-1.56653	0.0017579	0.199	0.409
Mcfd2	-1.56603	1.86152042337417e-05	0.365	0.536
Cd36	-1.56173	1.46948040004293e-13	0.442	0.595
Clec5a	-1.54348	0.000136038	0.301	0.477
Mif	-1.53535	3.32106512457511e-10	0.615	0.714
Slc11a1	-1.51892	4.48373484402321e-11	0.673	0.841
Gyg	-1.51783	1.41976437578737e-08	0.506	0.673
Nek6	-1.49452	5.31163297265432e-05	0.359	0.486
Slc37a2	-1.48357	0.000399278	0.263	0.468
Gaa	-1.47041	7.12668417643809e-05	0.327	0.527
Basp1	-1.46889	2.85972035229053e-13	0.609	0.827
Tlr13	-1.45891	0.00160816	0.231	0.418
Gngt2	-1.44658	1.62399536131391e-09	0.615	0.823
Chchd10	-1.43837	1.63987463006066e-08	0.481	0.541
Psen2	-1.43403	1.61899871065215e-06	0.397	0.605
Hpgds	-1.4245	0.00405277	0.135	0.373
Itgam	-1.42398	7.28292843767196e-09	0.564	0.664
Naglu	-1.42275	8.17921604121325e-06	0.436	0.523
Gns	-1.42113	2.70120133807104e-10	0.724	0.814
Fcgr4	-1.40621	2.3994471939043e-06	0.372	0.586
Lyz2	-1.39031	1.040257324134e-16	0.974	1
Parvg	-1.38725	8.65830210958283e-05	0.308	0.586
Cyb5a	-1.3871	5.0586162591726e-09	0.763	0.805
Fnip2	-1.3864	0.000258017	0.295	0.423
Scarb2	-1.38526	6.93897637062551e-08	0.545	0.782
Nif3l1	-1.3835	0.00640504	0.288	0.405
Hpse	-1.37921	0.000707807	0.263	0.418
Cst3	-1.37121	1.20124483459341e-15	0.955	0.977
Bst2	-1.36116	0.000200079	0.494	0.664
Rnh1	-1.32803	1.89362741530113e-07	0.673	0.673
Sod1	-1.32094	1.3855790295348e-07	0.692	0.809
Tspan4	-1.31902	0.0117816	0.237	0.364
Aig1	-1.30577	0.00336917	0.237	0.405
Cd68	-1.30218	1.60975122280317e-12	0.936	0.977
Mpc1	-1.29396	6.93205824663695e-07	0.596	0.727
S100a1	-1.29347	4.35267385009432e-08	0.654	0.673
Tyrobp	-1.28074	9.10121867516518e-12	0.891	0.959
Cyp4v3	-1.27978	0.0017579	0.365	0.523
Tmem65	-1.26947	0.00546844	0.269	0.445
Mpp1	-1.26445	9.09363168346041e-07	0.545	0.723
Hexb	-1.25697	5.34989038181459e-10	0.814	0.905
Galns	-1.24912	0.0124583	0.25	0.391
Pkm	-1.24662	6.24493273658522e-09	0.827	0.891
Fabp5	-1.24394	0.0242531	0.808	0.791
Hist1h2bc	-1.24181	6.70956012206185e-06	0.449	0.536
Rit1	-1.2409	0.0286495	0.231	0.386
Gba	-1.23724	9.02116905707625e-05	0.519	0.623
Fcgr1	-1.22889	0.000386463	0.346	0.505
Cd37	-1.2239	4.0082969225208e-06	0.551	0.682
Lrpap1	-1.22326	0.000586177	0.423	0.505
H2-T23	-1.21712	1.33433872418029e-07	0.673	0.782
Fam234a	-1.21426	0.0218162	0.263	0.368
H2-D1	-1.20497	5.8917254992227e-13	0.994	0.986
Lmbrd1	-1.19709	0.00736183	0.308	0.473
Txn1	-1.1959	3.84438873768441e-10	0.923	0.95
Idua	-1.19127	0.0101652	0.263	0.427
Aprt	-1.19124	0.000386648	0.538	0.65
Ctsb	-1.18926	6.76684930707613e-10	0.974	0.991
Gm21972	-1.18913	0.000756641	0.391	0.5
Chpt1	-1.18813	0.00795812	0.276	0.409
Dpp7	-1.18759	0.000380204	0.455	0.555
Cd22	-1.18148	0.00857572	0.231	0.359
Ninj1	-1.17861	0.00128877	0.397	0.518
Atp6v1c1	-1.16834	4.19495496773691e-05	0.583	0.627
Cd93	-1.16726	0.00287471	0.224	0.473
Gnptab	-1.16622	0.0348818	0.218	0.35
Adgre1	-1.16535	9.43179235562329e-07	0.59	0.768
Pnpla2	-1.15876	0.007982	0.346	0.486
Sept8	-1.1502	0.0164612	0.231	0.355
Irak2	-1.1464	0.0065565	0.34	0.477
Pira2	-1.14454	0.00851076	0.224	0.364
Psmd8	-1.14268	2.05505465192316e-05	0.686	0.664
Scamp3	-1.12199	0.000395813	0.468	0.645
Adss	-1.11844	0.00503326	0.372	0.477
Edem2	-1.11637	0.0415227	0.308	0.414
Ap3s1	-1.10838	0.000782357	0.551	0.627
Ggh	-1.10522	0.000269412	0.551	0.705
Ms4a6b	-1.10418	0.0084046	0.295	0.482
Card19	-1.09842	0.0046895	0.41	0.555
Iqsec1	-1.09671	0.0457629	0.269	0.35
C3ar1	-1.09286	4.31901864858661e-05	0.583	0.791
Atp6v1e1	-1.09206	1.19595582067893e-06	0.782	0.805
Scoc	-1.09009	0.00446028	0.301	0.482
Degs1	-1.08353	0.00445483	0.423	0.577
Ctsa	-1.0761	8.11064524850059e-08	0.885	0.905
Slc3a2	-1.06678	1.9583154356183e-06	0.801	0.859
Wwp1	-1.06649	0.0349988	0.25	0.35
Npc1	-1.06532	0.000161305	0.564	0.682
Camk1	-1.06331	0.000330701	0.513	0.673
Cpd	-1.06257	0.0266383	0.263	0.405
Ctss	-1.06233	4.6524118835904e-09	0.987	1
Fam50a	-1.05559	0.0156826	0.397	0.532
Akirin1	-1.05555	0.00732236	0.346	0.505
Cyba	-1.05537	1.3855790295348e-07	0.904	0.977
Clcn7	-1.05506	0.00993608	0.346	0.473
Cx3cr1	-1.05481	0.000105927	0.391	0.4
Prdx5	-1.05217	2.63555232924508e-07	0.827	0.918
Bnip3l	-1.04428	0.000759174	0.635	0.723
Ppt1	-1.0433	0.000129806	0.615	0.745
Gabarapl1	-1.04165	0.00726406	0.359	0.409
Gpaa1	-1.03618	0.0435015	0.263	0.386
Grn	-1.03514	8.8074074967829e-09	0.936	0.982
Dgkz	-1.03329	0.0226141	0.333	0.477
Fam129b	-1.02846	0.000760455	0.404	0.518
mt-Nd4l	-1.01543	0.00138898	0.577	0.695
Lpl	-1.00889	5.6002010360973e-07	0.519	0.677
Lipa	-1.00648	2.91022716481381e-05	0.801	0.9
Emp1	-1.00626	0.0016859	0.314	0.455
B2m	-1.00591	3.43111687674105e-08	0.987	0.995
Gpx4	-1.00252	0.000108258	0.692	0.764
Atp6v0d2	-1.00238	2.15795763879702e-05	0.391	0.405
Plin2	-1.00024	2.05870585116755e-06	0.827	0.805
Ivns1abp	-0.998684	0.0175242	0.372	0.473
Tnfaip2	-0.998568	0.00416523	0.321	0.45
Wsb2	-0.996911	0.0162518	0.353	0.477
Fndc3a	-0.994232	0.0301018	0.34	0.423
Aldoa	-0.988664	1.85495597187176e-07	0.929	0.973
Igsf8	-0.985736	0.00149395	0.583	0.705
Glmp	-0.984511	0.00065533	0.596	0.655
Dnase1l1	-0.984028	0.00996757	0.442	0.559
Dhrs1	-0.983068	0.0125113	0.462	0.523
Wbp2	-0.981937	0.00138017	0.564	0.659
Pon3	-0.976203	0.0059292	0.442	0.536
Gsto1	-0.972666	0.000280176	0.679	0.741
Comtd1	-0.972535	0.030437	0.346	0.464
Glb1	-0.972222	0.0111931	0.346	0.514
Tmem147	-0.969508	0.0208483	0.385	0.532
Alox5ap	-0.959278	6.53353196368189e-06	0.821	0.905
Vat1	-0.958761	6.07271840050182e-05	0.654	0.691
Mpeg1	-0.956032	0.000134858	0.763	0.909
Tmem126a	-0.954843	0.0121891	0.417	0.568
Prr13	-0.948039	4.5540163000964e-05	0.756	0.841
AB124611	-0.939056	0.0097681	0.506	0.582
Hexa	-0.937115	1.54141577495363e-05	0.84	0.823
Rab7b	-0.933857	0.0147488	0.359	0.509
Ppt2	-0.933707	0.0427509	0.378	0.545
Saraf	-0.930939	0.0145906	0.5	0.6
Clec4n	-0.930833	0.00131892	0.558	0.618
Hist1h1c	-0.930077	0.00342839	0.494	0.45
Cd53	-0.928347	4.12414152548227e-06	0.865	0.927
Cat	-0.926438	0.0216814	0.5	0.523
Hmox2	-0.925983	0.00803076	0.506	0.6
Mthfs	-0.924625	0.0272074	0.429	0.514
Rabac1	-0.921556	0.00273475	0.609	0.732
Ifitm3	-0.920255	0.000437905	0.442	0.623
Snx12	-0.917971	0.0499936	0.404	0.514
Ptpn18	-0.911548	0.0220565	0.436	0.564
Rala	-0.911524	0.00356094	0.577	0.682
Mfsd5	-0.910128	0.0397196	0.385	0.468
Npc2	-0.904248	1.85315179871141e-06	0.91	0.95
Tex264	-0.902523	0.0349366	0.436	0.536
Ifi27	-0.901734	0.0331001	0.397	0.491
Farsb	-0.901472	0.0266954	0.423	0.505
Fxyd5	-0.899778	6.53353196368189e-06	0.846	0.9
Bsg	-0.896657	0.000310066	0.763	0.809
Tcirg1	-0.893697	0.0013216	0.628	0.727
Atxn10	-0.892674	0.0145636	0.5	0.577
Shisa5	-0.888871	0.000385267	0.788	0.791
Cstb	-0.885604	2.73447241741932e-06	0.942	0.959
Rilpl2	-0.871257	0.00157718	0.526	0.636
Casp1	-0.867767	0.0161549	0.519	0.573
AW112010	-0.861948	0.0110257	0.513	0.636
Osbpl8	-0.861273	0.0483444	0.442	0.441
Serinc3	-0.859743	6.14822536304464e-05	0.853	0.864
Tns3	-0.85662	0.0496287	0.359	0.464
Itga5	-0.853847	0.0104992	0.449	0.536
Atp6v1d	-0.852223	0.00287471	0.564	0.718
Ms4a7	-0.851279	3.19914053335695e-05	0.609	0.855
Commd3	-0.849607	0.0291481	0.5	0.568
Rcbtb2	-0.849435	0.0216814	0.41	0.559
AI413582	-0.848297	0.0175049	0.506	0.591
Akr1a1	-0.843392	1.44995431482124e-05	0.872	0.936
Scpep1	-0.841321	0.000488464	0.827	0.841
Hax1	-0.840304	0.0486694	0.429	0.436
Clec12a	-0.835513	0.00131892	0.59	0.682
Nrp1	-0.833701	0.025132	0.391	0.509
Psmd1	-0.830989	0.0206128	0.545	0.568
Abcg1	-0.828975	0.00323871	0.654	0.714
Atp6v0b	-0.827129	0.000803396	0.763	0.814
Plxna1	-0.823474	0.0295759	0.404	0.509
Cd72	-0.823067	0.00582433	0.442	0.373
Il2rg	-0.819369	0.000306465	0.756	0.805
Itm2b	-0.817817	6.43034570155502e-06	0.923	0.986
Snx10	-0.816622	0.0107683	0.622	0.641
Cln3	-0.816237	0.0486694	0.481	0.536
Txnrd1	-0.815948	0.0170944	0.442	0.505
Lamp1	-0.815435	1.85054734631128e-05	0.91	0.955
Pgd	-0.812148	0.00996757	0.667	0.695
F11r	-0.809009	0.0480697	0.449	0.486
Abca1	-0.802362	0.0153714	0.468	0.55
Dram2	-0.799404	0.0397196	0.494	0.559
Rab5if	-0.792267	0.0163536	0.596	0.65
Arl11	-0.790809	0.0311038	0.455	0.591
Gusb	-0.786798	0.00323871	0.692	0.759
Ly9	-0.784938	0.0335594	0.462	0.514
Crlf2	-0.78404	0.0267948	0.66	0.655
Vsir	-0.783464	0.0272966	0.506	0.65
Arl8a	-0.781652	0.042847	0.526	0.573
Psmb5	-0.778015	0.0412966	0.487	0.586
Sypl	-0.777441	0.0359654	0.545	0.614
Atp6ap1	-0.777023	0.00165863	0.737	0.782
Mien1	-0.776888	0.026693	0.635	0.686
Fuca2	-0.775317	0.0145906	0.609	0.664
Slamf7	-0.775157	0.0095948	0.705	0.773
Sdf4	-0.77431	0.0107904	0.679	0.709
Fuca1	-0.772645	0.0130442	0.571	0.677
Blvrb	-0.769357	0.0331001	0.462	0.577
Bscl2	-0.769354	0.0497655	0.526	0.555
Serinc1	-0.76632	0.00866239	0.66	0.732
Tpp1	-0.759021	0.00169284	0.763	0.805
Fcer1g	-0.758733	4.5577662381635e-05	0.949	1
Soat1	-0.755856	0.00741581	0.635	0.727
Ctsh	-0.754808	0.000199567	0.878	0.923
Ncf1	-0.754638	0.0216814	0.635	0.7
Vapb	-0.754303	0.0467656	0.551	0.623
Ergic3	-0.753255	0.0059292	0.724	0.768
Adipor1	-0.752113	0.0236234	0.564	0.664
Rexo2	-0.750686	0.00979114	0.615	0.727
Lst1	-0.74221	0.0208483	0.551	0.677
Nceh1	-0.741334	0.046895	0.519	0.568
Tnfrsf1b	-0.73455	0.0403741	0.564	0.605
Kcmf1	-0.733442	0.0353561	0.577	0.636
Atp6v1g1	-0.7314	0.00201983	0.808	0.841
Rtn4	-0.728716	0.0163425	0.679	0.732
Glul	-0.728544	0.00227811	0.724	0.714
Il10rb	-0.724385	0.0117666	0.641	0.795
Tmem86a	-0.719186	0.0217158	0.526	0.664
Bri3	-0.717617	0.00716835	0.705	0.809
Ypel3	-0.715318	0.0177692	0.571	0.695
Nucb1	-0.713722	0.00996757	0.75	0.823
Cd302	-0.696696	0.0381517	0.641	0.65
Cmtm7	-0.696008	0.0423005	0.635	0.705
Hprt	-0.695371	0.0216814	0.679	0.718
Sh3glb1	-0.693738	0.00198745	0.891	0.886
Tpi1	-0.693377	0.0258247	0.628	0.65
Lrp1	-0.693094	0.0212984	0.641	0.641
Ubc	-0.690285	0.0017579	0.878	0.918
Tax1bp1	-0.690192	0.0130442	0.737	0.727
Sgpl1	-0.689685	0.00961313	0.724	0.745
Gapdh	-0.685961	0.000778647	0.878	0.964
Atp6v0d1	-0.683609	0.0252812	0.788	0.768
Vapa	-0.683528	0.0149	0.699	0.782
mt-Co1	-0.675188	0.000539545	0.987	0.977
Psap	-0.671663	0.00106273	0.987	0.995
Cd63	-0.662192	0.00244195	0.814	0.845
Sgk1	-0.656057	0.015645	0.615	0.709
Anxa5	-0.652863	0.00299541	0.865	0.927
Ssr4	-0.650614	0.0208483	0.737	0.8
Adam8	-0.649662	0.0124504	0.622	0.577
Lgals3	-0.64268	0.00132271	0.968	0.986
Ppp2r1a	-0.639095	0.0354341	0.718	0.718
H2-K1	-0.634636	0.000886947	0.942	0.968
Lamtor4	-0.629117	0.0423514	0.654	0.755
Lamp2	-0.627642	0.00530537	0.859	0.877
Atp6v1f	-0.615687	0.0164649	0.801	0.836
Cd300a	-0.613644	0.041689	0.622	0.682
Atp6v0e	-0.613563	0.0117224	0.788	0.873
Gm42418	-0.592512	0.0110428	0.962	0.964
Lgals1	-0.592192	0.0138163	0.84	0.836
Man2b1	-0.58927	0.0059292	0.878	0.877
