# Supplementary material for: Allergen-specific mRNA–lipid nanoparticle therapy for prevention and treatment of experimental allergy in mice
Source: J Clin Invest. 2025 Sep 23;135(21):e194080. doi: 10.1172/JCI194080 (PMC12578384; doi:10.1172/JCI194080)
Supplement: Supplemental table 5 [file jci-135-194080-s262.xlsx]

## Sheet: sc_xpr_htmpPlasma
feature	log2FoldChange	padj	pct_asthma	pct_mrna
Retnla	6.91696	4.0057258881749e-60	0.386	0.254
Ly6d	1.58545	0.000389223	0.636	0.521
Chil3	1.43204	5.15055764351428e-05	0.909	0.915
Tmem176b	1.31613	0.00132822	0.693	0.648
Tmem176a	1.28629	0.00879081	0.648	0.577
Odc1	1.21106	0.0179822	0.693	0.789
Gpnmb	-4.83983	1.14374561983702e-26	0.284	0.437
Spp1	-4.34126	4.77465361901739e-19	0.102	0.437
Iglc1	-3.95358	1.45707363955775e-29	0.67	0.775
Ctsd	-3.7964	1.49818550531115e-20	0.409	0.676
Ecm1	-3.78202	1.20511119007143e-09	0.08	0.352
Apoe	-3.47933	0.00917186	0.636	0.789
Trem2	-3.3594	2.74933948497778e-10	0.091	0.437
Hmox1	-3.32337	7.46232115021937e-12	0.148	0.423
Ctsl	-3.10845	2.22459031952998e-12	0.25	0.479
Gns	-2.79839	8.53140641371444e-06	0.193	0.451
Wfdc17	-2.75842	9.60490055422604e-11	0.159	0.465
Lyz2	-2.72444	1.14374561983702e-26	0.92	0.944
Fth1	-2.65097	2.41904799648198e-24	0.955	0.958
Fabp5	-2.61816	4.83735118101926e-14	0.42	0.549
Tyrobp	-2.54127	8.42728299382647e-14	0.284	0.634
Sgk1	-2.49712	5.80741966150266e-06	0.273	0.521
Lgals3	-2.4339	4.079095400361e-16	0.602	0.732
Mpeg1	-2.42853	4.59646538255905e-07	0.227	0.521
Atp6v0d2	-2.4175	0.000115888	0.159	0.366
Smpdl3a	-2.39365	1.80446987271302e-05	0.25	0.577
Cxcr3	-2.3603	4.77580711649637e-05	0.159	0.648
Plin2	-2.35785	0.00144485	0.159	0.465
Cd68	-2.34472	2.79414126524977e-11	0.364	0.606
Ms4a7	-2.08454	0.000205961	0.125	0.38
Cd63	-2.02135	3.98011800798409e-06	0.148	0.423
Hexa	-1.97319	0.00132822	0.261	0.451
Cstb	-1.96653	2.7931313019454e-07	0.716	0.761
Slc11a1	-1.94953	0.021166	0.193	0.465
Anpep	-1.89352	0.00879081	0.136	0.352
Lamp1	-1.86476	5.54237754226427e-05	0.375	0.563
Creg1	-1.83392	3.47066266732049e-05	0.5	0.746
Ccl6	-1.78574	1.90743837408951e-07	0.534	0.592
Rgs2	-1.78504	0.0393151	0.193	0.437
Fcer1g	-1.78486	4.82831274781787e-06	0.477	0.662
Lgals3bp	-1.75548	0.00555588	0.284	0.606
Ftl1-ps1	-1.69859	0.00334791	0.432	0.718
Acp5	-1.64559	0.0181419	0.25	0.549
Alox5ap	-1.64232	0.000537671	0.227	0.606
Ctss	-1.63232	1.77585309490363e-07	0.909	0.93
Aldh2	-1.6163	0.00523288	0.341	0.592
Ccrl2	-1.60397	0.0317485	0.216	0.352
Ctsb	-1.58509	1.06705027026029e-06	0.932	0.93
Cxcl16	-1.56413	0.0482234	0.136	0.479
Pla2g7	-1.54074	0.0493413	0.216	0.408
Ctsa	-1.53931	0.00387536	0.477	0.577
Psap	-1.51719	1.94440845069792e-06	0.932	0.93
Pld3	-1.34408	0.00334791	0.591	0.704
Prdx5	-1.24398	0.0139682	0.636	0.803
Lamp2	-1.22452	0.021166	0.602	0.859
Grn	-1.17176	0.00592976	0.682	0.803
C1qb	-1.16197	0.000576513	0.364	0.592
Ftl1	-1.07244	0.00906312	0.955	0.972
C1qc	-0.974675	0.0357234	0.261	0.507
Prdx1	-0.930749	0.0373758	0.83	0.901
