# Supplementary material for: Allergen-specific mRNA–lipid nanoparticle therapy for prevention and treatment of experimental allergy in mice
Source: J Clin Invest. 2025 Sep 23;135(21):e194080. doi: 10.1172/JCI194080 (PMC12578384; doi:10.1172/JCI194080)
Supplement: Supplemental table 6 [file jci-135-194080-s263.xlsx]

## Sheet: sc_xpr_htmpDC
feature	log2FoldChange	padj	pct_asthma	pct_mrna
Ramp3	3.33033	1.39449595458538e-07	0.365	0.067
Nfil3	3.29415	1.25953088398575e-09	0.533	0.146
Sdc4	2.81751	3.30054660720839e-09	0.497	0.169
Fabp5	2.79932	0.00214586	0.716	0.427
Gfra2	2.62715	3.90822118864253e-08	0.467	0.124
Pdcd1lg2	2.52069	3.75486266129457e-07	0.518	0.191
Ms4a6d	2.46437	6.21186915219978e-15	0.508	0.213
Ear2	2.3135	1.08865467407687e-10	0.411	0.281
Idi1	2.19567	2.65341158702504e-07	0.533	0.247
Slc30a4	2.11118	1.73197889812653e-05	0.513	0.247
Hist1h1c	2.08882	7.03953507093458e-07	0.482	0.258
Anxa3	2.07112	6.51846535758085e-08	0.35	0.169
Fam129b	2.05582	0.000687442	0.442	0.202
Cd209a	2.01508	7.08865015415388e-12	0.406	0.247
Capg	1.89845	1.78801356146094e-05	0.396	0.247
Mgl2	1.80467	3.8990256332384e-21	0.477	0.258
Sema7a	1.78182	1.77955184833333e-05	0.457	0.303
Lgals1	1.74833	5.36798884319454e-13	0.848	0.697
Etv3	1.73977	2.05383479855261e-07	0.584	0.36
Per1	1.72978	0.00412337	0.472	0.225
Casp6	1.71889	7.0854936819319e-06	0.584	0.393
Ccl17	1.71547	5.36798884319454e-13	0.447	0.236
Cd80	1.70951	0.0081444	0.365	0.27
Arl4c	1.65514	4.55167645327525e-08	0.726	0.506
Wdfy2	1.65122	0.00224759	0.426	0.258
Trib1	1.62308	0.00113306	0.492	0.258
Il4i1	1.58461	1.00237736958532e-06	0.538	0.281
Pim3	1.5764	0.00897373	0.457	0.258
Tmem123	1.54995	4.55167645327525e-08	0.873	0.809
Appl1	1.52357	0.00390649	0.538	0.315
Prps1	1.51893	0.00883852	0.452	0.303
Tnip3	1.51588	3.05007378298959e-05	0.65	0.371
Hmgcs1	1.49238	0.0319441	0.355	0.169
Chd7	1.48078	0.0147522	0.447	0.213
Nr4a3	1.47642	8.20424349676991e-06	0.477	0.281
Pik3r1	1.45899	0.00136424	0.513	0.281
Fosl2	1.4338	0.00441228	0.411	0.225
Mt1	1.42777	3.3721377662078e-07	0.756	0.607
Tspan3	1.4054	0.000171666	0.503	0.337
Ndrg1	1.39193	0.0319441	0.35	0.258
Rnf19b	1.38391	1.77955184833333e-05	0.797	0.562
Odc1	1.37864	0.00185435	0.508	0.461
Ak2	1.3664	1.26197508813061e-05	0.817	0.629
Uap1	1.36505	0.0208529	0.431	0.337
Foxn3	1.32404	0.0311949	0.457	0.292
Epcam	1.30626	0.00426339	0.416	0.292
Il21r	1.29417	0.0440248	0.406	0.315
Cdh1	1.29109	0.0122231	0.371	0.146
Tcf4	1.29011	0.000740857	0.528	0.494
Samsn1	1.28314	0.000171666	0.716	0.573
Glipr2	1.28301	0.0131051	0.492	0.303
Kdm6b	1.19853	0.000467126	0.67	0.404
Nfkbid	1.19791	0.0243	0.401	0.27
Ly75	1.1857	0.0457153	0.35	0.315
Aplp2	1.18456	0.00429517	0.655	0.483
Tuba1a	1.17725	4.31947160941008e-05	0.827	0.685
Dstn	1.16709	0.00214073	0.706	0.551
Ms4a4c	1.151	0.00027904	0.492	0.438
Sft2d2	1.14283	0.0250977	0.584	0.483
Rap2a	1.13307	0.0171929	0.569	0.461
Atp2b1	1.12688	0.044327	0.472	0.371
Gpr65	1.12089	0.0376166	0.457	0.36
Pan3	1.11794	0.0384974	0.553	0.36
Tmem39a	1.11745	0.042886	0.467	0.416
Gpbp1	1.1162	0.0210487	0.685	0.494
Ube2l6	1.09259	0.0344691	0.396	0.292
Lamp1	1.08754	0.0131051	0.67	0.506
Bmp2k	1.08361	0.0303212	0.68	0.528
AA467197	1.08126	6.47537131783563e-05	0.64	0.517
Runx1	1.07083	0.0341928	0.508	0.382
Rel	1.06217	0.00441228	0.675	0.539
Iscu	1.06013	0.00297979	0.655	0.697
Dusp1	1.05701	0.00224017	0.695	0.517
Wfdc17	1.05334	0.00311273	0.553	0.449
Zfand6	0.983837	0.0487263	0.685	0.551
Malt1	0.980541	0.0293111	0.624	0.483
Casp3	0.978626	0.0305794	0.558	0.483
Gsto1	0.973411	0.0176049	0.69	0.607
Tmem176a	0.960765	0.000211211	0.772	0.539
Cd83	0.94583	0.00384633	0.797	0.607
Gyg	0.926853	0.0152833	0.726	0.685
Jak2	0.924311	0.000985369	0.914	0.831
Pim1	0.912747	0.000462826	0.878	0.831
Klf6	0.904077	0.0487733	0.66	0.64
Dusp5	0.903202	0.0369256	0.492	0.404
Myo1g	0.900332	0.00985327	0.822	0.719
Ubl3	0.899635	0.00448888	0.777	0.742
Zfp36l1	0.889591	0.0166507	0.792	0.708
Btg2	0.876204	0.0179927	0.67	0.573
Cytip	0.863727	0.00214586	0.914	0.876
Srgn	0.825016	4.70133275201264e-05	0.98	0.944
Ccl22	0.818518	0.00543618	0.36	0.281
Zfand5	0.810368	0.0423697	0.685	0.663
Gpr132	0.792347	0.0354734	0.782	0.573
Anxa4	0.766695	0.0373311	0.772	0.663
Syngr2	0.756789	0.000985369	0.959	0.978
Bhlhe40	0.74278	0.0164222	0.736	0.607
Hfe	0.724762	0.0238902	0.772	0.753
Tmem176b	0.707934	0.0210487	0.777	0.596
Olfm1	0.685927	0.0115514	0.838	0.775
Marcksl1	0.683454	0.0309543	0.65	0.517
Cd44	0.675929	0.0418874	0.792	0.775
Rps27l	0.644526	0.0484327	0.863	0.876
Basp1	0.640732	0.00527356	0.898	0.888
Gpr141	-2.30767	5.88778565043618e-06	0.157	0.371
Axl	-2.08889	3.6395743808657e-07	0.122	0.36
Ifi211	-2.05902	3.8347841278062e-05	0.147	0.404
Kctd14	-2.04836	3.90297405162733e-06	0.193	0.427
Xcr1	-1.8242	8.33758814941018e-09	0.162	0.382
Lgals3bp	-1.80944	3.4202043919911e-06	0.31	0.494
Clec12a	-1.62082	1.38437494504865e-06	0.36	0.663
9930111J21Rik2	-1.56932	6.63866489114854e-05	0.269	0.573
Ly6a	-1.54167	0.00027904	0.193	0.36
Mndal	-1.52669	2.05383479855261e-07	0.442	0.787
Pglyrp1	-1.52198	0.000236817	0.234	0.449
Cybb	-1.49423	1.30280930664454e-08	0.467	0.573
Itgae	-1.44267	4.08535654571995e-05	0.315	0.483
Clec9a	-1.42074	8.65493082112789e-06	0.244	0.483
Cd180	-1.36722	9.97462966616842e-05	0.365	0.685
Ly6e	-1.28521	2.95003724453771e-08	0.792	0.966
Hck	-1.27196	0.000114498	0.482	0.809
Ffar4	-1.2349	0.0144625	0.198	0.438
Slamf9	-1.17864	0.0477909	0.213	0.449
Tmem50b	-1.12944	0.00883852	0.467	0.64
Ifi203	-1.11089	0.00935508	0.335	0.517
Ifi205	-1.08687	0.0097987	0.188	0.483
Ppt1	-1.08625	1.94406590365441e-05	0.523	0.742
Stat1	-1.0625	0.000418427	0.604	0.787
Arsb	-1.04919	0.0131051	0.416	0.596
Plac8	-1.03922	0.0135512	0.269	0.427
Smc4	-1.03732	0.000177917	0.553	0.618
Ifngr1	-1.03399	0.0122231	0.533	0.708
Cd36	-1.02596	0.00563528	0.289	0.438
Mpeg1	-1.02315	4.08535654571995e-05	0.508	0.663
Lipa	-0.994922	0.00769987	0.497	0.708
Rnase6	-0.991543	0.00390649	0.558	0.787
Ckb	-0.943518	0.00191735	0.589	0.831
Pak1	-0.939032	0.00348029	0.604	0.809
Sema4d	-0.924337	0.0195462	0.421	0.685
Irf8	-0.920596	0.000804626	0.386	0.618
F11r	-0.91888	0.0210487	0.482	0.674
Rab32	-0.90227	0.0487263	0.503	0.663
Ifitm3	-0.855176	0.0131051	0.569	0.607
Hmgb2	-0.835463	0.00202915	0.619	0.719
Fxyd5	-0.799179	0.00570312	0.853	0.921
Ccr2	-0.796218	0.00428458	0.508	0.64
Unc93b1	-0.776103	0.00985327	0.787	0.865
Parvg	-0.775751	0.0280928	0.553	0.775
Phf11b	-0.769147	0.0291003	0.563	0.831
Id2	-0.752303	0.0025341	0.721	0.764
Fgl2	-0.730636	0.0418874	0.619	0.697
Serinc3	-0.699332	0.0291003	0.797	0.899
Cst3	-0.698755	0.00390649	1	1
Naaa	-0.663738	0.015129	0.635	0.719
