# Supplementary material for: Allergen-specific mRNA–lipid nanoparticle therapy for prevention and treatment of experimental allergy in mice
Source: J Clin Invest. 2025 Sep 23;135(21):e194080. doi: 10.1172/JCI194080 (PMC12578384; doi:10.1172/JCI194080)
Supplement: Supporting data values [file jci-135-194080-s264.xlsx]

## Sheet: Figure1
Figure1B										Figure1C
BALF eosinophil #, *10^6										GATA3+, % cells
	mRNA conc. (mg)	#1	#2	#3	#4	#5	#6	#7			mRNA conc. (mg)	#1	#2	#3	#4	#5	#6	#7
	0.05	0.172	0.14	0.388	0.262	0.063	0.352	0.527			0.05	7.18	8.89	12.8	4.7	6.96	6.49	4.68
	0.1	0.105	0.01	0.005	0.255	0.412	0.395				0.1	2.83	3.72	2.56	5.69	5.89	11.4
	0.3	0.105	0.057	0.034	0.103	0.178	0.242	0.237			0.3	3.38	3.58	4.63	6.7	7.3	7.1	4.66
	2	0.171	0.067	0.082	0.027	0.045					2	5.29	2.13	3.13	3.09	3.11
	5	0.024	0.024	0.045	0.069	0.02					5	2.69	2.37	2.46	3.18	0.73
BALF neutrophil #, *10^6										IL-5+/IL-13+, % cells
	mRNA conc. (mg)	#1	#2	#3	#4	#5	#6	#7			mRNA conc. (mg)	#1	#2	#3	#4	#5	#6	#7
	0.05	0.002	0.002	0.004	0.003	0.001	0.003	0.005			0.05	3.62	3.36	4.82	4.47	5.79	5.07	3.16
	0.1	0.007	0.001	0	0.003	0.004	0.003				0.1	1.48	1.43	1.4	2.9	3.38	5.23
	0.3	0.012	0.023	0.004	0.001	0.01	0.013	0.014			0.3	0.56	1.29	3.34	3.31	5.09	3.83	3.59
	2	0.059	0.019	0.003	0.003	0.037					2	3.28	1.06	1.43	1.52	1.29
	5	0.124	0.007	0.012	0.132	0.024					5	1.36	0.9	1.66	1.93	0.68
BALF CD4+ T cells #, *10^6										IFNg+, % cells
	mRNA conc. (mg)	#1	#2	#3	#4	#5	#6	#7			mRNA conc. (mg)	#1	#2	#3	#4	#5	#6	#7
	0.05	0.017	0.021	0.037	0.021	0.079	0.034	0.043			0.05	9.83	7.29	8.38	14.4	9.07	8.43	10.4
	0.1	0.025	0.02	0.007	0.039	0.037	0.036				0.1	11.2	17.1	7.78	7.08	7.19	7.95
	0.3	0.041	0.052	0.018	0.019	0.012	0.019	0.03			0.3	11.8	12.7	10.4	11.9	9.7	8.7	11.3
	2	0.074	0.039	0.033	0.022	0.03					2	16.4	18.2	16.5	13.4	16.2
	5	0.054	0.059	0.014	0.043	0.036					5	15.7	25.4	14.4	10.1	23.4
BALF CD8+ T cells #, *10^6										FoxP3+, % cells
	mRNA conc. (mg)	#1	#2	#3	#4	#5	#6	#7			mRNA conc. (mg)	#1	#2	#3	#4	#5	#6	#7
	0.05	0.001	0.004	0.006	0.003	0.011	0.005	0.008			0.05	15.7	17.5	21.8	10.4	15.1	14.8	12.9
	0.1	0.01	0.006	0.008	0.007	0.008	0.007				0.1	17.5	14.2	25.9	18.6	18.4	21.8
	0.3	0.03	0.063	0.005	0.014	0.008	0.012	0.019			0.3	17.3	8.59	17.1	18.4	12.7	18.9	20.5
	2	0.178	0.129	0.023	0.028	0.101					2	10	7.7	22	26	14.7
	5	0.195	0.294	0.022	0.116	0.103					5	7.37	7.2	15.8	17.5	6.89
Figure1D
BALF eosinophil #, *10^6
	Naïve	LNP	1 dose mRNA	2doses mRNA
#1	0.001	1.042	0.337	0.026
#2	0.003	0.301	0.196	0.048
#3	0.0012	0.471	0.194	0.02
#4	0.001	0.599	0.38	0.062
#5		1.049
#6		0.479
#7		0.674
BALF neutrophil #, *10^6
	Naïve	LNP	1 dose mRNA	2doses mRNA
#1	0.002	0.021	0.008	0.208
#2	0.001	0.002	0.041	0.038
#3	0.004	0.005	0.007	0.17
#4	0.001	0.01	0.049	0.035
#5		0.01
#6		0.005
#7		0.021
BALF CD4+ T cells #, *10^6
	Naïve	LNP	1 dose mRNA	2doses mRNA
#1	0.001	0.123	0.054	0.106
#2	0.0012	0.027	0.105	0.034
#3	0.004	0.075	0.05	0.066
#4	0.003	0.093	0.101	0.021
#5		0.055
#6		0.044
#7		0.049
BALF CD8+ T cells #, *10^6
	Naïve	LNP	1 dose mRNA	2doses mRNA
#1	0.0001	0.0127	0.0458	0.3078
#2	0.0001	0.0054	0.2495	0.242
#3	0.00011	0.011	0.0816	0.3148
#4	0.00012	0.0082	0.0988	0.1586
#5		0.0068
#6		0.0042
#7		0.0064

## Sheet: Figure2
Figure 2B															Figure 2E
OVA-IgG1					OVA-IgG2a					OVA-IgE					resistance	methacholine
mg/mL	Naive	LNP	mRNA		mg/mL	Naive	LNP	mRNA		ng/mL	Naive	LNP	mRNA			Naïve
	0.1	1.49648	2.63551			0.001	0.010662	0.45911			0.1	55.0831	8.48837			mg/mL	#1	#2	#3	#4	#5	#6	#7
	0.1	1.51826	4.67739			0.001	0.001	0.923081			0.1	92.2924	12.4751			0	0.499312	0.577973	0.564782	0.635983	0.609551	0.53956	0.588281
	0.1	1.25193	3.88677			0.001	0.001	0.541711			0.1	65.3821	22.9402			6.25	0.992545	0.840781	0.807019	1.08592	1.30551	0.844104	0.699629
		2.39263	4.07437				0.001	0.560457			0.348837	50.9302	13.6379			12.5	1.2726	1.14067	0.933797	0.996336	1.07658	0.914939	0.780861
												65.1329				25	2.44796	1.59205	1.12214	1.33786	2.25333	1.04947	0.878577
												44.2027				50	2.73895	1.8328	1.16669	2.08496	2.26168	1.10929	0.950354
	0.1	1.24	2.63			0.001	0.00305	0.46596			0.1	92.7783	12.6531			LNP
	0.1	0.97	3.54			0.001	0.02827	1.24038			0.1	171.187	7.50464			mg/mL	#1	#2	#3	#4	#5	#6	#7	#8	#9	#10	#11	#12
			4.02					0.84023					10.1948			0	0.647246	0.876566	0.680784	0.577186	0.671679	0.688351	0.793282	0.752021	0.658577	0.683445	0.63983	0.622893
			3.01					0.74038					3.65492			6.25	0.800911	1.08236	0.953769	0.875378	1.0531	1.19105	1.04986	1.11912	0.852843	0.939022	0.916799	0.895586
			3.58					0.68389					30.8813			12.5	0.930395	1.23499	1.01425	0.991404	1.30733	1.20748	1.94863	1.18035	0.971976	1.09601	1.09601	1.16214
																25	1.29157	1.73421	1.65062	1.41123	3.08779	1.65655	3.04587	2.0583	1.04598	1.39067	1.62055	1.67647
	0.1	0.829886	3.57808			0.001	0.001	0.455556			0.1	111.31	3.16			50	1.57986	3.18855	2.7638	1.66516	3.84119	2.86175	3.14927	3.23749	1.69125	1.83468	1.76666	2.56012
	0.1	1.43744	3.14374			0.001	0.001	1.10673			0.1	134.97	24.09
		1.06256	5.12927				0.001	1.48579			0.1	68.33	16.92
		1.35729	2.99638				0.001	1.06133			0.1	113.76	24.93			mRNA
		0.576525	3.29886				0.001	0.557051				209.97				mg/mL	#1	#2	#3	#4	#5	#6	#7	#8	#9	#10	#11
		0.705791					0.001					135.96				0	0.617796	0.659017	0.678234	0.590286	0.586258	0.623072	0.600218	0.881128	0.783245	0.816906	0.656456
												105.83				6.25	0.892809	0.898475	1.17711	0.862872	0.829705	0.6813	0.984483	1.06776	0.929539	0.948783	0.757174
																12.5	1.09991	1.09172	1.24343	0.939748	0.767259	0.766541	1.11377	1.6361	1.26012	1.21844	1.0075
											0.35	51.8272	12.7531			25	1.31067	1.26284	1.575	1.29083	1.08845	0.999513	1.51517	1.80661	1.23379	1.35312	1.16164
											0.22	16.3951	12.8765			50	1.94216	1.46673	2.84644	2.14869	1.43113	1.34528	1.96567	2.90719	1.60913	2.03294	1.57907
											0.1	52.1358	16.2099
											0.96	12.4444	11.3333
											0.1		7.1358
											0.1		15.2222
											0.35		9.91358
											0.1		9.91358
Figure 2C	= Supplemental table 1														Figure 2F						Figure 2H
															mucus score (U)	Naïve	LNP	mRNA			resistance	methacholine
Figure 2D																0.06	0.48	0.06				Naïve
Eotaxin-2	Naive	LNP	mRNA		% eosinophils	Naive	LNP	mRNA								0.051	1.125	0.592				mg/mL	#1	#2
pg/mL	222.4	778.4	84.4		Lung	1.93	27.04	5.81								0.01	0.96	0.292				0	0.599769	0.519755
	230.4	680.4	68.4			1.39	12.57	3.9								0.012	0.9	0.16				6.25	0.74984	0.647522
			98.4					5.14								0.4	0.257	0.01				12.5	0.787863	0.642983
			202.4					6.07								0.012	1.033	0.6				25	0.811791	0.784106
			212.4					5.22								0.026	0.477	0.16				50	0.89397	0.815095
																0.094	0.591	0.32
	159.8	1776.8	46.8			3.30738	20.9947	3.18931								0.208	0.19	0.213				LNP	#1	#2	#3
	348.8	1136.8	78.8			3.65029	19.2423	4.66732								0	0.356	0.207				mg/mL	0.540286	0.572738	0.529205
		1460.8	39.8				16.8775	0.92241									0.435	0.22				0	0.726777	0.755435	0.73961
		1526.8	285.8				15.8096	4.79324									0.22	0.3				6.25	0.741288	0.908416	0.858402
			134.8					4.90437									0.182	0.02				12.5	0.88649	0.995232	1.08925
																	0.656	0.231				25	1.19017	1.55849
						3.15229	11.8877	2.20911									1.1	0.194				50
						2.45408	19.3404	2.26221									0.22	0.136
							15.3146	3.40543									0.568	0.053
							10.1134	2.3799									0.973	0.043				mRNA
							13.8571										1.08	0.01				mg/mL	#1	#2	#3
																	1.083	0.02				0	0.590192	0.584241	0.597059
						2.47307	15.7995	2.23007										0.26				6.25	0.760433	0.717605	0.701829
						2.03747	29.9417	5.37098										0.429				12.5	0.750231	0.74768	0.759963
							33.9818	2.08626										0.271				25	0.866878	0.829752	0.867086
								6.01544										0.38				50	1.02498	0.924194	0.997961
																		0.26
																		0
Figure 2I															Figure 2J
#eosinophils	Naive	LNP	mRNA		#CD4 T cells	Naive	LNP	mRNA		#CD8 T cells	Naive	LNP	mRNA		GATA % CD4	Naive	LNP	mRNA		IFNg % CD4	Naive	LNP	mRNA
*10^6, BALF	0.0012	0.5268	0.0526		*10^6, BALF	0.0372	0.119	0.2722		*10^6, BALF	0.003	0.0339	0.2975			0.41	4.99	0.41			10.98	8.42	12.86
	0.004	0.4532	0.1159			0.0245	0.0521	0.1041			0.0026	0.0185	0.061			1.27	6.51	1.56			11.68	5.77	16.58
	0.002	0.23	0.0292			0.0158	0.1297	0.041			0.0017	0.0286	0.1104			1.97	3.21	2.41			6.25	4.3	10.73
		0.2215	0.0192				0.0734	0.0913				0.0272	0.1208				4.39	1.35				8.12	9.15
		0.4539	0.0172				0.053	0.0633				0.0199	0.1426				5.39	1.25				6.56	16.62
			0.0257					0.2167					0.1515					1.93					12.62
	0.0013	0.464	0.04			0.04	0.117	0.111			0.0014	0.0399	0.244			1.97	8.84	1.29			9.01	15.3	17.6
	0.009	0.897	0.039			0.01	0.06	0.087			0.0016	0.0186	0.2246			0.95	12.4	0.93			9.22	7.42	15.7
	0.009	0.614	0.005			0.01	0.049	0.237			0.0013	0.0124	0.4099			2.24	8.26	0.58			9.28	6.74	24.7
		0.051	0.011				0.051	0.046				0.0304	0.0729				2.55	0.75				7.96	18.7
		0.242	0.008				0.067	0.072				0.0266	0.1531				5.32	0.8				8.74	23.4
		0.594	0.019				0.043	0.1				0.0127	0.2067				10.1	0.79				8.6	18.4
			0.047					0.108					0.3994					0.95					14.7
	0.0217	0.1486	0.1691			0.0359	0.0892	0.0619			0.0087	0.0377	0.1315			1.69	6.59	1.66			8.26	6.64	18.1
	0.0002	0.5073	0.071			0.0009	0.0969	0.1079			0.0004	0.0158	0.2603			1.47	6.65	1.92			4.11	5.44	20
	0.0004	0.1923	0.1254			0.0007	0.031	0.0438			0.0002	0.0068	0.1094			1.51	8.87	3.1			3.93	5.78	10.7
		0.2447	0.1848				0.0401	0.0599				0.0073	0.0967				10.3	2.07				5.35	13.3
#neutrophils	Naive	LNP	mRNA		#macrophages	Naive	LNP	mRNA
*10^6, BALF	0.01041	0.07852	0.09439		*10^6, BALF	0.09702	0.070808	0.11382
	0.00988	0.05213	0.06881			0.118	0.0544	0.0846
	0.00471	0.12673	0.05825			0.0804	0.1212	0.106
		0.068	0.11803				0.0327	0.1288
		0.05446	0.0579				0.06136	0.1062
			0.1785					0.1632
	0.0036	0.0378	0.0792
	0.0012	0.0156	0.3122
	0.0034	0.0217	0.0063
		0.0437	0.0076
		0.0429	0.0407
		0.0121	0.231
			0.0218
	0.0232	0.0237	0.0313			0.04112	0.12528	0.16632
	0.001	0.0234	0.0378			0.114	0.1449	0.2664
	0.0007	0.0084	0.0044			0.0947	0.0448	0.152
		0.0094	0.0095				0.0532	0.10044

## Sheet: Figure3
Figure 3C
Naïve CD4 %	Naive	LNP	mRNA		Activated CD4 %	Naive	LNP	mRNA		Naïve CD8 %	Naive	LNP	mRNA		Activated CD8 %	Naive	LNP	mRNA		Treg %	Naive	LNP	mRNA
	45.73	25.95	8.24			27.71	42.51	30.43			8.84	7	4.86			10.74	5.66	50.07			6.98	18.88	6.4
	46.89	36.14	7.37			24.65	31.22	25.35			10.15	5.4	6.47			11.81	7.75	58.04			6.5	19.49	2.77
	39.82	30.02	7.21			22.13	45.69	19.98			12.25	6.2	6.58			19.01	6.73	61.9			6.78	11.35	4.34
	39.95	26.04	7.42			30.03	40.68	20.45			7.34	8.37	6.79			16.06	7.05	60.75			6.62	17.87	4.59
		26.35					41.32					8.64					7.2					16.49
	31.997	15.595	9.402			45.71	65.421	33.285			5.46	4.218	9.36			9.07	7.835	46.453			7.762	6.932	1.5
	49.257	17.015	9.405			28.016	60.155	26.163			7.926	5.712	8.62			7.615	8.164	53.252			7.187	8.954	2.561
	42.498	26.301	13.874			24.085	44.931	32.283			9.268	8.712	11.378			18.337	7.271	39.279			5.811	12.785	3.185
		24.976	13.806				56.145	37.663				3.784	5.846				4.106	38.714				10.989	3.972
		28.341	13.686				45.846	44.258				8.371	6.264				6.328	31.673				11.114	4.119
		19.336					59.849					5.442					7.252					8.121
		27.139					43.826					8.609					7.497					12.928
	33.47	15.1	3.95			35.64	39.62	28.28			16.74	8.16	3.63			4.36	4.98	61.98			9.79	12.15	2.16
		17.66	12.19				51.59	37.87				11.06	8.78				6.14	32.99				13.55	8.17
		15.55	6.85				62.36	45.88				7.54	5.44				5.72	34.47				8.82	7.36
			7.3					55.29					3.75					26.26					7.41
	46.029	15.295	9.185			19.705	56.399	33.835			11.468	5.233	7.808			15.765	11.341	42.841			7.032	11.732	6.331
	45.089	15.653	5.232			21.107	61.673	24.067			8.966	3.224	6.555			17.718	6.984	60.825			7.119	12.466	3.321
	46.273	15.298	5.59			17.934	64.31	30.83			11.247	3.402	5.291			18.244	5.846	53.688			6.303	11.143	4.601
	53.401	13.635	4.375			14.89	62.774	24.781			13.487	4.07	2.593			11.713	7.992	64.935			6.509	11.53	3.316
	48.386	31.637	2.706			19.618	38.038	16.878			8.704	4.153	3.049			16.329	6.967	76.14			6.963	19.205	1.228
	50.727	16.065	2.696			17.246	63.504	16.884			10.557	3.27	1.776			14.945	6.104	77.494			6.525	11.056	1.149
		14.549	5.392				62.316	23.8				4.24	3.615				7.732	63.931				11.164	3.263
Figure 3E
GATA3 CD4 %	Naive	LNP	mRNA		IL-5/IL-13 CD4 %	Naive	LNP	mRNA		IFNg CD4 %	Naive	LNP	mRNA		IL-17A CD4 %	Naive	LNP	mRNA		ST2 CD4 %	Naive	LNP	mRNA
	2.97	21.8	3.75			0.39368	9.338	0.92769			12.111	12.407	30.822			1.57	6.983	3.832			6.57	21.4	4.39
	3.4	10.7	3.59			0.30429	4.3764	0.957			17.804	17.262	26.499			2.795	11.466	0.883			4.33	10.6	3.77
			5.45					1.53755					25.559					1.723					5.95
			4.99					0.93744					22.432					1.109					4.52
			1.34					0.55188					27.979					1.839					3.78
	7.41	27.4	2.98			3.59	15.5	1.39			17.6	7.59	34			5.74	4.83	1.49			2.46	22.3	1.73
	2.31	20.6	6.16			0.75	8.83	2.43			13.4	4.36	27.6			2.54	4.81	0.83			2.54	18.5	4.09
		19.6	1.56				11.8	0.47				11.5	30.4				5.91	1.32				19.1	1.96
		16.9	2.97				9.66	0.83				9.73	29.7				3.23	0.72				18.1	2.43
			2.91					1.8					25.3					1.19					3.04
	4.98	13.23	1.56			0.83	8.87	0.97			5.1	13	22.5			3.95	5.34	0.58			4.32	13.52	3.72
	3.26	26.35	2.88			0.031	9.18	1.33			7.2	4.94	20.7			1.74	6.53	1.59			3.44	23.37	4.7
		31.5	2.42				13.6	0.7				5.33	21.3				7.97	1.4				23.4	4.51
			3.18				5.7	1.14					30.5					2.55					4.68
Figure 3G
CD38+KLRG1-	Naive	LNP	mRNA		CD38+KLRG1-Perforin	Naive	LNP	mRNA		CD38+KLRG1-CXCR6	Naive	LNP	mRNA
CD8%	21	56.1	71.3		CD8%	4.3862	19.6204	44.352		CD8%	51.7	74.5	88.7
	24.4	45.7	70.6			11.5149	20.6492	51.9832			63.6	72.8	93.3
	29.3	46.3	65.2			11.0094	14.1491	44.802			43.4	63.4	93.7
	18.6	53.4	73.6			3.9345	18.7278	38.258			39.4	72.1	93.5
	23.9	43.6	80.6			7.8114	14.8584	48.9844			47.9	42.3	95.1
	32.9	47.8	79.3			10.9652	9.9522	47.79			43.1	61.2	94
		51.9	74.5				17.441	39.368				67.9	93.3
	23.2	41	67.1			4.67	18.5	36.2			34.1	35.7	84.7
	23.3	56.1	69.2			9.6	25.4	30.2			17.2	59	84.9
	21.6	46.5	60.3			6.29	24.4	32.9			32.1	59.6	74.7
		36.2	56.5				21.3	31.1				41.7	78.7
			54.8					31.9					77.4

## Sheet: Figure4
Figure 4B
%CD8	Naïve	LNP	LNP+EVL	mRNA	mRNA+EVL		%CD38+KLRG-	Naïve	LNP	LNP+EVL	mRNA	mRNA+EVL		%CD38+KLRG- Perforin	Naïve	LNP	LNP+EVL	mRNA	mRNA+EVL
	2.75	3.39	2.48	13.1	8.26			21	56.1	41.4	71.3	49.8			4.3862	19.6204	10.835	44.352	28.2975
	2.1	1.26	3.13	26.2	2.52			24.4	45.7	36.3	70.6	47			11.5149	20.6492	12.2838	51.9832	21.3435
	2.83	1.23	2.28	18.6	5.25			29.3	46.3	46.1	65.2	36.2			11.0094	14.1491	17.8255	44.802	24.455
	3.13	3.19	1.85	14.7	2.68			18.6	53.4	42.5	73.6	43.7			3.9345	18.7278	17.1315	38.258	17.3499
	2.19	1.64	2.07	24.8	5.08			23.9	43.6	51.4	80.6	38.1			7.8114	14.8584	18.2885	48.9844	23.8394
	2.67	1.21	3.42	24.5				32.9	47.8	36.2	79.3				10.9652	9.9522	10.9152	47.79
		3.45	2.18	14.2					51.9	51.3	74.5					17.441	21.1071	39.368
	4.51	2.42	3.1	21.3	14.6			23.2	41	37.9	67.1	59.4			4.67	18.5	23.9	36.2	9.57
	1.86	1.91	0.61	21.7	9.52			23.3	56.1	45.1	69.2	62.7			9.6	25.4	17.1	30.2	18.2
	1.2	1.69	2.2	14.3	3.51			21.6	46.5	52.7	60.3	52.1			6.29	24.4	17.8	32.9	7.39
		1.01	1.65	16.1	3.65				36.2	39.3	56.5	50.5				21.3	23.1	31.1	19.9
			1.72	15.7	3.92					39.1	54.8	49.8					15.6	31.9	20.1
Figure 4C							Figure 4D
							resistance	methacholine
%CD4 GATA3+	Naïve	LNP	LNP+EVL	mRNA	mRNA+EVL			Naïve
	6.77	11.8	12	4.1	10.9			mg/mL
	6.22	6.19	12.1	3.92	5.32			0	0.499312	0.577973	0.564782	0.635983	0.609551	0.53956	0.588281
	4.37	5.14	9.31	3.27	4.92			6.25	0.992545	0.840781	0.807019	1.08592	1.30551	0.844104	0.699629
	6.88	13.6	8.11	2.16	4.96			12.5	1.2726	1.14067	0.933797	0.996336	1.07658	0.914939	0.780861
	5.88	11.7	15.5	2.19	4.42			25	2.44796	1.59205	1.12214	1.33786		1.04947	0.878577
	3.87	10.4	12.7	2.16				50	2.73895	1.8328	1.16669	2.08496	2.26168	1.10929	0.950354
		12	14.3	2.4
	3.1	6.2	4.93	1.45	3.2			LNP+EVL
	3.77	5.8	5.67	2.66	3.75			mg/mL
	4.81	6.18	5.43	2.55	1.41			0	0.728752	0.744703	0.763568	0.707597	0.632016	0.668615
		7.66	9.73	2.49	3.63			6.25	1.17809	1.07971	1.01564	0.857339	0.958867	0.867427
			9.99	1.69	3.12			12.5	1.73383	1.52083	1.47262	0.899086	1.51513	0.965874
								25	2.71037	1.90267	1.93249	1.1442	2.67867	1.84639
								50	4.41477	2.49063	2.7708	1.5313		2.59632
#eosinophils BALF	Naïve	LNP	LNP+EVL	mRNA	mRNA+EVL
*10^6	0.0002	0.9417	0.677	0.0336	0.4122			mRNA+EVL
	0.0014	0.4367	0.4007	0.0291	0.1782			mg/mL
			1.0014	0.0366	0.144			0	0.766131	0.665821	0.786585	0.745036	0.631958	0.568228	0.638443	0.602491	0.558131	0.595872
			0.6056	0.0549	0.1548			6.25	0.940123	0.851501	0.950371	0.898484	0.723724	0.661998	0.769886	0.697253	0.657906	0.716598
				0.0555	0.5462			12.5	1.10471	0.978524	1.31385	1.17714	0.787322	0.783008	0.863581	0.701177	0.731081	0.809554
					0.2125			25	1.49145	1.20525	1.14958	1.49391	1.18049	1.35448	1.12672	0.806346	0.857869	1.09919
					0.0994			50	2.17457	1.79037	1.54038	2.01524	1.06539	1.26217	1.15435	1.10011	1.02874	1.44561
	0.00438724	0.791397	0.60271	0.0311129	0.393109
	0.00103638	1.01288	0.390173	0.0437832	0.62879
	0.00016	0.340156	1.25269	0.0192036	0.642296
	0.00015	0.464119		0.0666974	0.782481
				0.0565771	0.373524

## Sheet: Figure5
Figure 5B						Figure 5C
Der p1-IgG1	Naive	LNP	Der p1-mRNA			#eos *10^6	Naive	LNP	Der p1-mRNA		#neutr *10^6	Naive	LNP	Der p1-mRNA		#CD4+ T *10^6	Naive	LNP	Der p1-mRNA		#CD8+ T *10^6	Naive	LNP	Der p1-mRNA		#macr *10^6	Naive	LNP	Der p1-mRNA
	0	0	3989.41				0.001	1.99	0.39			0.0008	0.0295	0.0208			0.0011	0.17	0.075			0.0002	0.024	0.097			0.0582	0.055	0.15272
	0	0	4107.06				0.0011	1.77	0.59			0.0138	0.0432	0.0149			0.0025	0.172	0.1			0.0002	0.035	0.168			0.0812	0.06148	0.17688
		0	2471.76				0.0012	1.22	0.06			0.001	0.0349	0.0591			0.0015	0.179	0.117			0.0001	0.026	0.184			0.0579	0.047544	0.05516
			6201.18						0.25					0.0421					0.097					0.156					0.1179
			1930.59
			4742.35				0.001	1.207	1.354													0.001	0.024	0.209
			5601.18				0.0011	0.804	0.325			0.00084	0.00628	0.00458			0.0114	0.1842	0.1759			0.003	0.018	0.33			0.063	0.029	0.218
			8589.41				0.0012	0.589	0.296			0.00242	0.01307	0.10631			0.0254	0.1711	0.2939			0.002	0.019	0.189			0.099	0.04	0.293
								2.087	0.375			0.00076	0.01058	0.06494			0.0147	0.1506	0.1623				0.017	0.065			0.079	0.029	0.178
	0	0	3347.46					1.26	0.58				0.00639	0.00761				0.1659	0.0893				0.024	0.103				0.025	0.129
	0	0	6855.93						0.259				0.00514	0.01184				0.1808	0.1842					0.288				0.033	0.114
			2110.17											0.09926					0.2487										0.246
			2737.29
			2974.58
			4923.73			Figure 5D
			4686.44			%GATA3	Naive	LNP	Der p1-mRNA		%Il-5/IL-13	Naive	LNP	Der p1-mRNA		%IFNg	Naive	LNP	Der p1-mRNA		%IL-17	Naive	LNP	Der p1-mRNA
							1.04	37.7	12.1			0.44	16.9	3.25			13.9	5.32	15.6			7.41	8.01	2.53
	0	0	1872.88				3.56	42.8	6.52			0.75	15.9	1.8			11.6	3.67	10.9			6.47	8.77	3.33
	0	0	2330.51				1.09	38.7	3.37			0	17.6	1.08			16.3	4.43	14.1			6.96	8.11	1.89
		0	5093.22						5.57					1.89					14					3.19
			3838.98
							3.95	37.8	13.1
	0	0	3255.1				3.67	25.2	2.94			2.09	17.5	6.29			14.5	6.23	17.8			3.14	6.43	1.8
	0	0	3500				2.97	17	8.2			2.12	18.4	1.27			22	13.1	28			4.8	8.23	1.29
		0	1459.18					56.3	9.59			1.98	11.8	4.53			18.2	16.8	24.5			3.85	5.2	3.48
		0	4132.65					34.3	7.8				31	4.84				4.55	19.8				7.79	5.16
			6173.47						2.86				17.8	4.44				6.34	19.5				6.14	4.12
			5908.16											1.56					28.5					1.08
			5051.02
			3948.98
			3989.8
						Figure 5E
						mucus score	Naive	LNP	Der p1-mRNA
	0	0	2455.4				0.05	1.317	0.68
	0	0	5151.8				0.05	1.08	1.38
		0	7741.1				0.05	1.2	0.58
		0	3098.2						0.4
			8133.9
			5919.6				0.05	1.2	1.08
			14312.5				0.05	0.88	0.4
			2491.1				0.05	1.056	0.295
			1973.2					1.18	0.46
			3616.1					1.14	1.3
									0.256
						Figure 5F
						%GATA3	Naive	LNP	Der p1-mRNA		%Il-5/IL-13	Naive	LNP	Der p1-mRNA		%IFNg	Naive	LNP	Der p1-mRNA		%IL-17	Naive	LNP	Der p1-mRNA
							2.65	35.6	23.7			0.91	22.1	12.2			13.3	5.12	9.4			4.75	6.01	1.85
							1.41	48.2	32.1			0.98	30.8	21.4			9.12	3.83	6.45			4.56	9.13	2.44
							2.41	21	20.6			1.46	11.8	8.45			7.48	8.49	8.13			6.45	4.02	1.56
								15.8	21.6				9.37	10.5				8.25	10.6				8.09	2.68
							1.04	23.8	6.78			0.44	15.5	2.61			13.9	5.68	12.1
							3.56	11.5	8.49			0.75	9.65	2.77			11.6	10.3	10.4			7.41	7.96	3.3
							1.09	25.4	7.49			0	15.3	2.81			16.3	4.77	11.7			6.47	8.3	5.07
																						6.96	7.98	4.32
							3.95	38	23.1			2.09	27.2	15.1			14.5	8.22	15.1
							3.67	45.7	19.4			2.12	34.2	10.9			20	7.89	20.7
							2.97	44.2	19.3			1.98	30.8	9.68			18.2	8.46	20.5			3.14	11.1	4.24
								33.4	19.8				22.9	13				6.58	13.7			4.8	7.01	2.76
																						3.85	11.7	3.62
																							11.7	4.97

## Sheet: Figure6
Figure 6B
		LNP
OVA-IgG1	days	#1	#2	#3	#4	#5	#6	#7	#8	#9	#10	#11	#12	#13	#14	#15	#16	#17	#18	#19	#20	#21	#22	#23	#24	#25	#26	#27	#28
	0	0.01	0.01	0.01	0.01	0.01	0.01	0.01	0.01	0.01	0.01	0.01	0.01	0.01	0.01	0.01	0.01	0.01	0.01	0.01	0.01	0.01	0.01	0.01	0.01	0.01	0.01	0.01	0.01
	15	10.3213	35.0282	58.3891	69.1142	71.155	143.6	10.29	116.67	91.06	77.16	16.9	19.1	42.6	47.1	51.2	43.9	44.2875	35.9083	0.617737	65.4495	30.9541	67.6514	56.0917	42.0785	71.0756	69.4041	54.7238	49.3459
	50	26.0822	14.1233	12.2891	24.6882	20.2128	13.7	1.6	8.1	6.5	21.786	0.01	96.0856	107.095	347.462	277.737	48.3792	0.01	0.01	0.01	0.01	0.01	0.01	0.01
	72											1267.34	1290.58	1270.4	1472.23	1372.54	1101.59	312.5	1518.89	188.953	218.023	552.326	1111.92	1228.2	5240.45	3677.21	3002.98	455.251	1392.01
		OVA-mRNA
	days	#1	#2	#3	#4	#5	#6	#7	#8	#9	#10	#11	#12	#13	#14	#15	#16	#17	#18	#19	#20	#21	#22		#23	#24	#25	#26	#27
	0	0.01	0.01	0.01	0.01	0.01	0.01	0.01	0.01	0.01	0.01	0.01	0.01	0.01	0.01	0.01	0.01	0.01	0.01	0.01	0.01	0.01	0.01		0.01	0.01	0.01	0.01	0.01
	15	38.502	12.5358	64.4247	48.2718	26.4307	88.45	104.95	123.19	63.27	114.5	25.3	27.6	37.3	55.3	21.4	34.3	26	56.1529	26.4373	56.1529	37.4373	52.4832		98.3285	29.2151	34.0843	66.4244	73.6192
	50	1390.32	2035.95	2549.52	2865	2094.64	521.8	1348.3	949.8	1654.6	569.742	715.046	1074.68	770.092	721.774	831.865	841.651	2158.43	545.058	2158.44	545.058	864.826	1162.79
	72											880.795	1217.19	1160.31	1134.62	1313.21	1134.01	4207.85	2398.26	4207.85	2398.26	4440.41	5036.34		6738.07	6069.81	4625.9	9017.3	9214.2
									OVA-IgG2a		LNP
											days	#11	#12	#13	#14	#15	#16	#17	#18	#19	#20	#21	#22	#23	#24	#25	#26	#27	#28
											0	0.01	0.01	0.01	0.01	0.01	0.01	0.01	0.01	0.01	0.01	0.01	0.01	0.01	0.01	0.01	0.01	0.01	0.01
											15	0.01	0.01	0.01	0.01	0.01	0.01	0.01	0.01	0.015373	0.01	0.01	0.015373	0.01	0.01	0.015373	0.01	0.01	0.01
											50	0.01	0.01	0.01	0.01	0.01	0.01	0.01	0.01	0.01	0.01	0.01	0.01	0.01
											72	0.01	0.01	0.01	0.024465	0.167176	0.01	1.25256	0.469253	0.271596	0.366764	0.593704	0.374085	0.359444	0.01	0.01	0.01	0.01	0.01
											OVA-mRNA
											days	#11	#12	#13	#14	#15	#16	#17	#18	#19	#20	#21	#22		#23	#24	#25	#26	#27
											0	0.01	0.01	0.01	0.01	0.01	0.01	0.01	0.01	0.01	0.01	0.01	0.01		0.01	0.01	0.01	0.01	0.01
											15	0.01	0.01	0.01	0.01	0.01	0.01	0.01	0.01	0.015373	0.01	0.01	0.183748		0.183748	0.01	0.01	0.01	0.073939
											50	19.8165	11.3558	15.9429	14.0061	10.7441	7.99184	4.05637	2.68741	3.50732	3.79283	2.3653	6.0183
											72	22.369	17.8022	21.9205	15.1723	23.2966	11.2477	25.8492	16.6984	15.3807	23.4334	27.6794	17.8697		33.5502	16.4269	25.1027	30.3539	40.8562
					OVA-IgE	LNP
						days	#6	#7	#8	#9	#10	#11	#12	#13	#14	#15	#16	#17	#18	#19	#20	#21	#22	#23	#24	#25	#26	#27	#28
						0	0.0012	0.0012	0.0012	0.0012	0.0012	0.0012	0.0012	0.0012	0.0012	0.0012	0.0012	0.0012	0.0012	0.0012	0.0012	0.0012	0.0012	0.0012	0.0012	0.0012	0.0012	0.0012	0.0012
						15	1.16	1.21	1.29	0.96	1.38	1.78	2.23	2	2.07	1.98	1.95	1.121	1.221	1.06	1.068	1.11	1.18	0.94	1.05	0.99	1.58	1.21	1.23
						50	0.006837	0.001	0.030324	0.001	0.147756	0.107	0.481	0.092	0.097	0.097	0.087	0.001	0.001	0.0199	0.0139	0.001	0.0233	0.0263
						72						0.126	0.093	0.135	0.096	0.128	0.626	0.001	0.0552	0.0297	0.0834	0.0582	0.0954	0.001	0.645498	0.62891	0.709479	0.467773	0.245024
						OVA-mRNA
						days	#6	#7	#8	#9	#10	#11	#12	#13	#14	#15	#16	#17	#18	#19	#20	#21	#22		#23	#24	#25	#26	#27
						0	0.0012	0.0012	0.0012	0.0012	0.0012	0.0012	0.0012	0.0012	0.0012	0.0012	0.0012	0.0012	0.0012	0.0012	0.0012	0.0012	0.0012		0.0012	0.0012	0.0012	0.0012	0.0012
						15	1.44	0.79	1.56	1.22	1.2	0.97	1.87	1.88	1.95	2.06	1.93	1.178	0.789	1.011	1.12	0.737	0.945		0.65	1.48	0.6	0.48	1.1
						50	0.066336	0.001	0.036587	0.005271	0.001	0.043	0.084	0.001	0.087	0.175	0.036	0.0297	0.0048	0.001	0.001	0.001	0.0032
						72						0.001	0.2	0.128	0.186	0.455	0.106	0.0176	0.024	0.0381	0.001	0.0297	0.0079		0.657346	1.00806	1.11469	0.436967	1.12891
Figure 6C																Figure 6D
# eosinophils *10^6				# neutrophils *10^6				# CD4 T *10^6				# CD8 T *10^6				%GATA3				%IL-5/IL-13				%IFNg				%FOXP3
Naïve	LNP	mRNA		Naïve	LNP	mRNA		Naïve	LNP	mRNA		Naïve	LNP	mRNA		Naïve	LNP	mRNA		Naïve	LNP	mRNA		Naïve	LNP	mRNA		Naïve	LNP	mRNA
0.0012	0.5806	0.0501		0.00073019	0.0754106	0.0532646		0.002	0.041	0.09		0.00065853	0.0117312	0.165148		2.22	21.3	2.08		2.02	6.35	0.71		15.6	11.6	36.3		6.85	13.1	10.1
0.0005	0.5798	0.0098		0.00052967	0.129112	0.075712		0.001	0.063	0.083		0.00039612	0.0221437	0.0626173		2.89	9.11	2.36		0.89	3	1.12		14.3	13.8	18.7		6.99	14.8	11.1
0.0001	0.3646	0.0569		0.00025855	0.0395842	0.0892634		0.007	0.034	0.073		0.0007414	0.00418211	0.0747649		2.01	6.67	3.55		1.16	2	2.16		22	19	14.5		5.99	13.6	11.3
		0.0052				0.022814				0.059				0.0706895			16.9	1.02			8.3	0.53			14.2	25.6			9.3	11.8
		0.0087				0.00421243				0.032				0.0366512				2.33				1.38				29.2				9.02
0.0009	0.5932	0.0086		0.0019	0.0358	0.0232		0.0036	0.0531	0.022		0.0007	0.0241	0.1643		4.6	23.3	5.57		1.47	10.2	2		25.9	13.9	36.9		8.63	14.5	10.4
0.001	0.9276	0.0319		0.0009	0.0258	0.0785		0.0209	0.066	0.0463		0.0058	0.0241	0.1414		5.95	33.1	5.17		2.27	13.5	1.76		23.6	10.3	25.7		12.1	13.2	9.46
0.0004	0.2307	0.031		0.002	0.0168	0.0755		0.0016	0.0362	0.0524		0.0004	0.0269	0.1658		4.88	23.1	6.9		2.3	9.8	1.47		18.4	11.8	30.4		9.71	19.4	11
0.0001	0.3235	0.0441		0.0026	0.0713	0.0035		0.001	0.0464	0.037		0.0004	0.0547	0.1097		6.51	21.9	6.04		1.84	10.9	1.71		22.9	11.6	27.5		9.72	15.5	15.7
	0.1146	0.0221			0.0013	0.0008			0.0325	0.0322			0.0045	0.0931			19.1	6.45			10.9	1.93			15.8	24			13.8	14.6
0.0005	0.49	0.13		0.002	0.031	0.109		0.005	0.106	0.093		0.002	0.078	0.482		7.52	16.6	3.86		1.6	6.26	1.05		11.9	18.1	25.2		6.45	11.9	9.01
0.0001	0.62	0.27		0.002	0.012	0.063		0.003	0.057	0.068		0.001	0.025	0.176		5.43	15.6	3.03		0.61	5.76	1.05		17.2	11.6	21		6.26	8.58	9.36
	0.44	0.14			0.01	0.045			0.036	0.074			0.018	0.281		5.65	18.9	3.01		1.92	7.15	1.01		17.7	10.6	27.1		6.28	8.68	9.42
	0.35	0.13			0.003	0.01			0.034	0.058			0.008	0.144			13.2	6.57			5.81	2.53			10.8	18.1			10.3	10.9
	0.57	0.13			0.004	0.046			0.033	0.046			0.01	0.334			30.4	4.17			12.9	1.92			7.24	28.4			10.8	7.55
																	16.1	6.42			4.71	2.49			15.1	18.1			7.64	10.6
Figure 6E					Figure 6F														Figure 6G
mucus score					resistance	methacholine
	Naïve	LNP	mRNA			Naïve	#1	#2	#3	#4	#5									%Perforin+ CD8 cells				%CD38+KLRG1- CD8 cells
	0	1.609	0.472			0	0.509041	0.602405	0.651553	0.554646	0.598042									Naïve	LNP	mRNA		Naïve	LNP	mRNA
	0	1.375	0.929			6.25	1.40221	0.792181	0.841878	0.718961	0.88636									28.7	18.2	32.2		19.9	23.1	69.8
	0.02	1	0.55			12.5	1.08918	0.792181	0.909502	0.781031	1.14264									17.5	13.7	33.6		18.5	27.8	60.8
		1.433	0.38			25	1.72266	0.85266	1.03546	0.84496	1.08801									26	17.3	28.1		18.9	22.8	60.8
		1.06	0.49			50	2.23988	1.13735	1.26867	1.02189	1.41472										26.7	33.2			17.9	57.5
	0	1.234	0.694																			23.5				70.3
	0	1.163	0.289			LNP	#1	#2	#3	#4	#5	#6	#7	#8	#9	#10	#11
	0	1.388	0.535			0	0.449739	0.533147	0.47065	0.495828	0.477182	0.543728	0.602456	0.609748	0.554029	0.547219	0.673294			17.5	25.6	45.2		14.3	26.9	60.8
	0.027	0.933	0.537			6.25	0.762981	0.672821	0.613605	0.713942	0.716144	0.69865	0.709401	0.84542	1.01708	0.641189	0.793349			17.3	18.6	32.6		19.9	34.4	57.5
			0.673			12.5	0.924695	0.766587	0.72381	0.861669	0.82601	0.863854	0.881141	0.917166	1.16979	0.677482	0.873506			19.4	28.7	36.4		8.53	40.2	52.2
						25	1.52663	0.942848	1.12539	1.8253	0.980455	1.78253	1.06538	1.18831	2.12543	0.85893	1.03062			23.9	38.6	31.4		17.5	31	58.7
						50	2.93198	1.6196	1.73138	4.97457	1.11221	4.28027	1.6405	1.75387	3.509	1.13664	1.09497				16.4	28.4			18.4	57.2
						OVA-mRNA	#1	#2	#3	#4	#5	#6	#7	#8	#9	#10	#11			9.84	27.9	23.2		15.7	42	62.2
						0	0.563476	0.446183	0.452941	0.570874	0.478071	0.658351	0.592897	0.602631	0.550428	0.559949	0.467684			24.4	20	25.8		10.7	37.7	55.1
						6.25	0.699545	0.70965	0.604043	0.758107	0.590858	0.879743	0.814577	0.80629	0.840811	0.684143	0.720199			29.6	14.4	38		16.9	23.7	76.4
						12.5	0.705468	0.824731	0.610331	0.794059	0.638344	1.13783	0.944012	0.788299	0.87004	0.693607	0.696563				19.8	33.5			40.4	68.2
						25	0.858567	1.11062	0.843167	0.950057	0.695414	1.28958	1.12694	1.07559	1.14277	0.8404	0.862631				10.9	24.5			30.8	65.2
						50	0.954193	1.32414	0.856274	1.06935	0.85879	2.06689	1.3942	1.21368	1.64452	0.971347	0.936632				30.2	32.9			24.8	69.6

## Sheet: SupFigure1
Suppl.Figure 1B
#OT2 cells*10^6	PBS	LNP	OVA-mRNA		%OT2 CD44 cells	PBS	LNP	OVA-mRNA		%OT2 TNFa cells	PBS	LNP	OVA-mRNA		%OT2 IL-2 cells	PBS	LNP	OVA-mRNA
	0.048128	0.031239	4.86434			8	14.8	82.89			15.5	8.89	40.6			5.95	2.22	17.8
	0.030016	0.049572	5.20478			12.2	12.49	93			16.5	14.9	48.5			9.71	6.76	31.5
	0.035775	0.08004	5.0531			9.37	8.65	87.9			9.09	13.7	56.9			4.04	6.84	35.5
	0.0074736	0.036435	6.18016			12.5	0	80.2			1	10.5	41.4			5.56	8.5	26.1
	0.0482112	0.0542592	4.08425			2.07	0.35	86.6			4.03	10.1	52.8			4.98	9.26	47.1
	0.036153	0.058072	2.08656			2.43	0	85.4			2.36	6.13	45.9			5.19	5.75	48.5
		0.06888	1.14264				1.77	89.9				5.75	59.1				5.43	57
		0.0817663	2.34062				28.8	84.6				6.2	54.7				2.08	50.27
		0.045264	3.14997				29.8	90.4				14	33				7.32	31.51
		0.04964	0.945714				35.8	70.9				1	34				0	31.9
Suppl.Figure 1C
%OT2 Tbet cells	PBS	LNP	OVA-mRNA		%OT2 IFNg cells	PBS	LNP	OVA-mRNA		%OT2 Bcl6/PD1 cells	PBS	LNP	OVA-mRNA
	0	3.28	9.26			5.95	2.22	11.5			0	1.64	7.3
	0	3.36	9.75			7.77	4.05	28.2			0	1.58	21.62
	3.12	0	3.97			5.05	7.37	16.3			1.56	0.96	11.25
	0	0	2.26			5.56	13.7	19.1			0	0	4.72
	0	0	2.7			4.74	11.1	28.5			1.55	1.41	7.55
	0.49	0	4.92			6.6	9.58	27.7			0	1.45	9.89
		0.44	5.81				8.63	37.1				1.33	18.63
		2.19	9.6				2	22.1				0	8.54
		1.75	6.24				4.88	11.6				0	7.12
		0.5	7.4				5	19.7				0	8.88
%CD4 host Tbet cells	PBS	LNP	OVA-mRNA		%CD4 host IFNg cells	PBS	LNP	OVA-mRNA		%CD4 host Bcl6/PD1 cells	PBS	LNP	OVA-mRNA
	0.37	0.47	6.83			1.87	2.92	5.49			0.298	1.03	2.82
	0.27	3.33	4.51			3.33	2.91	6.85			0.332	1.54	2.11
	0.46	1.26	4.27			2.28	2.56	6.58			0.43	1.46	2.68
							2.95	7.95
	0.4	0.24	2.42								0.398	0.295	1.34
	0.45	0.25	2.2				1.15	3.65			0.85	0.72	1.75
	0.24	0.25	2.91				1.3	3.83			0.44	0.135	1.55
		0.17	1.95				1.71	3.01				0.413	1.46
		0.62	1.46									0.52	3.09
		0.31	1.7									0.7	3.47
		0.81	2.07									0.78	2.17

## Sheet: SupFigure2
Suppl.Figure 2A
#OT2 cells*10^6						%OT2 CD44
dose OVA-mRNA (ug)	#1	#2	#3	#4		dose OVA-mRNA (ug)	#1	#2	#3	#4
0	0.056	0.018	0.048	0.029		0	4.52	5.36	1.57	3.2
0.1	0.045	0.068	0.122			0.1	13.5	22.5	52
0.3	0.041	0.241	0.1			0.3	41.3	70.9	72
1	0.546	0.59	0.423			1	90.6	92.8	90.3
2	0.828	1.05	1.62			2	94.3	90.2	96.5
5	1.547	1.237	1.863	0.527		5	91.9	87.8	82.9	86.8
Suppl.Figure 2B
%OT2 TNFa						%OT2 IFNg						%OT2 Bcl6/PD1
dose OVA-mRNA (ug)	#1	#2	#3	#4		dose OVA-mRNA (ug)	#1	#2	#3	#4		dose OVA-mRNA (ug)
0	10.44	4.95	8.04	10.13		0	0.44	0	0.5	1.27		0	0	0	0	0
0.1	7.85	16.18	21.14			0.1	0.71	0.58	0.94			0.1	0.71	1.74	1.32
0.3	24.61	43.19	32.69			0.3	2.51	2.7	6.39			0.3	0.5	2.29	0.4
1	73.48	78.42	66.5			1	8.38	8.4	11.9			1	3.09	2.36	2.95
2	76.1	67.2	73.06			2	11.7	22.17	8.7			2	4.35	3.13	2.16
5	69.2	51.4	61.5	62.8		5	24.72	14.64	18.23	17.06		5	3.07	1.9	3.25	2.62
Suppl.Figure 2C
OVA-IgG1 level							OVA-IgG2a level							OVA-IgG2b level
dose OVA-mRNA (ug)	#1	#2	#3	#4	#5		dose OVA-mRNA (ug)	#1	#2	#3	#4	#5		dose OVA-mRNA (ug)	#1	#2	#3	#4	#5
0	0.01	0.01	0.01	0.01	0.01		0	0.01	0.01	0.01	0.018376	0.01		0	0.002269	0.036115	0.055154	0.034096	0.005731
0.1	0.01	0.01	0.01	0.01			0.1	0.01	0.01	0.01	0.01			0.1	0.032077	0.001	0.001	0.001
0.3	7.68264	6.48503	5.64671	2.23353	4.1497		0.3	0.660914	0.650761	0.493401	1.4934	0.14731		0.3	3.40962	0.717308	5.40961	5.18846	1.56346
2	11.1158	13.8503	13.5309	13.012	11.5748		2	8.8934	3.96954	2.95025	1.58477	3.44772		2	11.4577	10.7654	8.65	8.37115	5.97692
5	11.2954	10.018	10.7166	10.018	14.3892		5	5.94924	11.6345	4.83249	8.33502	5.39086		5	13.6596	13.0923	12.2846	7.78461	7.84231

## Sheet: SupFigure3
Suppl.Figure 3B
BALF eosinophil %						BALF neutrophil %						BALF CD8 T cells %
	Naïve	LNP	1 dose mRNA	2doses mRNA			Naïve	LNP	1 dose mRNA	2doses mRNA			Naïve	LNP	1 dose mRNA	2doses mRNA
#1	0.91	80.18	49.6	2.62		#1	1.35	1.6	1.2399	20.7522		#1	0.11	0.98	6.74	30.78
#2	3.98	62.62	20.59	7.38		#2	0.6	0.41	4.3498	5.8911		#2	0.08	1.12	26.15	37.23
#3	0.115	71.41	44.12	2.36		#3	0.93	2.09	1.6834	19.9583		#3	0.81	1.16	18.54	37.03
#4	0.742	69.66	40.43	9.73		#4	1.49	1.22	5.2649	5.4177		#4	0.12	0.95	10.51	24.78
#5		87.41				#5		0.8				#5		0.56
#6		79.91				#6		0.82				#6		0.7
#7		80.27				#7		2.44				#7		0.77
Suppl.Figure 3C
Lung CD4 T cells%						Lung GATA3 CD4 T cells%						Lung IFNg CD4 T cells%
	Naïve	LNP	1 dose mRNA	2doses mRNA			Naïve	LNP	1 dose mRNA	2doses mRNA			Naïve	LNP	1 dose mRNA	2doses mRNA
#1	14.2	25.1	24.2	24.7		#1	2.69	9.11	5.15	1.95		#1	8.32	4.33	8.32	15.3
#2	14.4	16.6	23.6	24.4		#2	1.23	8.96	4.18	1.5		#2	5.06	5.83	7.39	19.6
#3	14.9	22.2	26.3	22.5		#3	0.68	7.1	3.08	2.41		#3	11.1	5.01	8.11	14.6
#4	13.6	27.9	36.7	33.4		#4	0.61	7.82	3.65	2.07		#4	11.9	5.11	12.8	19.1
#5		25.4				#5		14.3				#5		2.71
#6		27.5				#6		10.5				#6		3.68
#7		26				#7		10.4				#7		2.47
Suppl.Figure 3D
Lung CD8 T cells%						Lung CCR5 CD8 T cells%						Lung Perforin CD8 T cells%
	Naïve	LNP	1 dose mRNA	2doses mRNA			Naïve	LNP	1 dose mRNA	2doses mRNA			Naïve	LNP	1 dose mRNA	2doses mRNA
#1	1.59	2.01	1.94	14.7		#1	14.8	38.3	46.8	77.1		#1	10.9	11.8	29.2	48.4
#2	1.87	2.8	3.06	8.79		#2	23.1	40.8	52.7	72.3		#2	3.85	15.8	39.1	46.2
#3	0.99	2.83	3.55	11.7		#3	13.1	44.4	63	72.2		#3	8.61	19.1	38.9	49.7
#4	0.63	1.56	2.73	13.45		#4	13.45	34.6	46.8	70.6		#4	9.43	14.9	25.1	39
#5		2.1				#5		31.5				#5		15
#6		1.5				#6		40				#6		18.1
#7		1.46				#7		33.1				#7		15.5

## Sheet: SupFigure4
Suppl.Figure 4A
IL-4 pg/ml	Naïve	LNP	OVA-mRNA		IL-5 pg/ml	Naïve	LNP	OVA-mRNA		MIG pg/ml	Naïve	LNP	OVA-mRNA		IP-10 pg/ml	Naïve	LNP	OVA-mRNA		RANTES pg/ml	Naïve	LNP	OVA-mRNA
	0.11	1.84	0.05			0.7	8.23	3.31			2.43	9.48	128.6			3.7	5.93	37.88			0	0	7.1
	0.03	2.06	0.11			0	6.21	3.7			8.7	21.48	128.28			3.17	8.34	34.62			0	0	5.51
	0.17	1.21	0.27			0	4.47	1.52			12.89	50.16	116.9			4.14	14.21	23.38			0	1.96	6.22
		1.33	0.47				2.43	2.23				1.69	242.67				3.77	73.55				0.16	11.26
		0.94	0.06				1.87	0.84				9.37	217.49				7.42	53.27				0	11.1
		2.31	0.29				11.42	0.62				22.38	139.75				7.8	23.63				0	13.01
			0					0.59					204.92					34.72					5.09
Suppl.Figure 4B
qPCR
Il4	Naïve	LNP	OVA-mRNA		Il5	Naïve	LNP	OVA-mRNA		Il13	Naïve	LNP	OVA-mRNA		Ccl11	Naïve	LNP	OVA-mRNA		Ccl24	Naïve	LNP	OVA-mRNA
	0.000715	0.002328	0.000618			0.000121	0.003607	0.000536			0.00024	0.015027	0.002764			0.018565	0.141081	0.041893			0.002949	0.077211	0.007126
	0.000755	0.001423	0.000738			0.000389	0.001642	0.000603			0.000889	0.007235	0.001693			0.021488	0.07508	0.01513			0.007047	0.03674	0.003562
	0.001055	0.002456	0.001081			0.000512	0.002592	0.001053			0.001006	0.00942	0.004006			0.038836	0.284064	0.022732			0.007303	0.057533	0.00409
	0.000758	0.002228	0.001049			0.00035	0.001505	0.000503			0.000761	0.005016	0.000553			0.025924	0.187613	0.017502			0.01201	0.038812	0.002415
	0.000548	0.002061	0.000624			0.000343	0.002167	0.000473			0.000566	0.015246	0.002148			0.016357	0.260662	0.014538			0.002348	0.111026	0.006093
	0.000781	0.000662	0.000637			0.000289	0.000639	0.000512			0.000987	0.004232	0.001571			0.018908	0.055946	0.01932			0.00414	0.011442	0.002881
		0.002303	0.000663				0.003246	0.000171				0.012047	0.000567				0.147168	0.022209				0.121731	0.002314
		0.002884	0.000548				0.004036	0.000126				0.013539	0.000861				0.157439	0.023915				0.159333	0.003445
			0.000424					0.000272					0.000496					0.014894					0.001225
			0.000395					0.000346					0.001141					0.01608					0.005311
			0.000619					0.000528					0.001925					0.026287					0.006812
			0.000509					0.000271					0.00161					0.01619					0.001424
			0.000455					0.000657					0.002186					0.01808					0.00347
Ifng	Naïve	LNP	OVA-mRNA		Cxcl9	Naïve	LNP	OVA-mRNA		Cxcl10	Naïve	LNP	OVA-mRNA		Ccl5	Naïve	LNP	OVA-mRNA
	0.00205	0.002287	0.01517			0.126988	0.143529	0.899314			0.080821	0.154474	0.674398			0.17958	0.155217	1.06076
	0.00215	0.003918	0.011693			0.133054	0.21028	0.631253			0.116013	0.1886	0.36756			0.210293	0.225265	0.915031
	0.003905	0.002118	0.017254			0.035275	0.062612	0.916045			0.028241	0.049253	0.540882			0.222577	0.126969	0.765242
	0.001323	0.00048	0.007861			0.039087	0.01327	0.424502			0.087351	0.01862	0.251933			0.177174	0.0953	0.979936
	0.003296	0.002371	0.00933			0.102918	0.088743	0.597785			0.079964	0.080899	0.37034			0.40624	0.241613	0.33957
	0.004169	0.002639	0.035823			0.127956	0.096064	1.00092			0.100495	0.079365	0.383872			0.371591	0.155424	1.13801
		0.00269	0.049462				0.181472	0.435278				0.153189	0.193355				0.34459	0.489748
		0.001788	0.070119				0.104275	1.29084				0.103757	0.635572				0.23572	0.839537
		0.00215	0.016519				0.203768	0.24353				0.197016	0.10307				0.178163	0.908918
			0.032671					0.608098					0.249845					0.848431
			0.013838					1.43644					0.899485					0.371268
			0.021666					1.29387					0.812762					1.45642
			0.010862					1.26421					0.615165					0.625871

[truncated: 4 more sheets: SupFigure5, SupFugure6, SupFigure7, SupFigure8]
